# Supplementary material for: To senesce or not to senesce: how primary human fibroblasts decide their cell fate after DNA damage
Source: Aging (Albany NY). 2016 Jan 30;8(1):158–76. doi: 10.18632/aging.100883 (PMC4761720; doi:10.18632/aging.100883)
Supplement: Supplementary file 2 [file aging-08-158-s002.zip]

Archive with 17 entries (17 files):
- README.txt
- DNA-damage_G1-S_arrest.cps
- DNA-damage_G1-S_arrest.xml
- Mrc5_1Gy_EdU.txt
- Mrc5_2.5Gy_Cdk2.txt
- Mrc5_2.5Gy_Cdk2-P.txt
- Mrc5_2.5Gy_CycE.txt
- Mrc5_2.5Gy_EdU.txt
- Mrc5_2.5Gy_p21p16.txt
- Mrc5_5Gy_EdU.txt
- Mrc5_10Gy_Cdk2.txt
- Mrc5_10Gy_Cdk2-P.txt
- Mrc5_10Gy_CycE.txt
- Mrc5_10Gy_EdU.txt
- Mrc5_10Gy_p21p16.txt
- Mrc5_20Gy_EdU.txt
- Parameter_Estimation_Results.txt
