# Supplementary material for: To senesce or not to senesce: how primary human fibroblasts decide their cell fate after DNA damage
Source: Aging (Albany NY). 2016 Jan 30;8(1):158–76. doi: 10.18632/aging.100883 (PMC4761720; doi:10.18632/aging.100883)
Supplement: Supplementary file 2 [file aging-08-158-s002.zip › DNA-damage_G1-S_arrest.cps]

<?xml version="1.0" encoding="UTF-8"?>
<!-- generated with COPASI 4.15 (Build 95) (http://www.copasi.org) at 2015-09-02 10:16:30 UTC -->
<?oxygen RNGSchema="http://www.copasi.org/static/schema/CopasiML.rng" type="xml"?>
<COPASI xmlns="http://www.copasi.org/static/schema" versionMajor="4" versionMinor="15" versionDevel="95" copasiSourcesModified="0">
  <ListOfFunctions>
    <Function key="Function_6" name="Constant flux (irreversible)" type="PreDefined" reversible="false">
      <Expression>
        v
      </Expression>
      <ListOfParameterDescriptions>
        <ParameterDescription key="FunctionParameter_49" name="v" order="0" role="constant"/>
      </ListOfParameterDescriptions>
    </Function>
    <Function key="Function_13" name="Mass action (irreversible)" type="MassAction" reversible="false">
      <MiriamAnnotation>
<rdf:RDF xmlns:CopasiMT="http://www.copasi.org/RDF/MiriamTerms#" xmlns:dcterms="http://purl.org/dc/terms/" xmlns:rdf="http://www.w3.org/1999/02/22-rdf-syntax-ns#">
   <rdf:Description rdf:about="#Function_13">
   <CopasiMT:is rdf:resource="urn:miriam:obo.sbo:SBO:0000041" />
   </rdf:Description>
   </rdf:RDF>
      </MiriamAnnotation>
      <Comment>
        <body xmlns="http://www.w3.org/1999/xhtml">
<b>Mass action rate law for first order irreversible reactions</b>
<p>
Reaction scheme where the products are created from the reactants and the change of a product quantity is proportional to the product of reactant activities. The reaction scheme does not include any reverse process that creates the reactants from the products. The change of a product quantity is proportional to the quantity of one reactant.
</p>
</body>
      </Comment>
      <Expression>
        k1*PRODUCT&lt;substrate_i&gt;
      </Expression>
      <ListOfParameterDescriptions>
        <ParameterDescription key="FunctionParameter_81" name="k1" order="0" role="constant"/>
        <ParameterDescription key="FunctionParameter_79" name="substrate" order="1" role="substrate"/>
      </ListOfParameterDescriptions>
    </Function>
    <Function key="Function_40" name="pos. FB inh MA" type="UserDefined" reversible="false">
      <MiriamAnnotation>
<rdf:RDF xmlns:dcterms="http://purl.org/dc/terms/" xmlns:rdf="http://www.w3.org/1999/02/22-rdf-syntax-ns#">
  <rdf:Description rdf:about="#Function_40">
    <dcterms:created>
      <rdf:Description>
        <dcterms:W3CDTF>2013-12-12T15:37:29Z</dcterms:W3CDTF>
      </rdf:Description>
    </dcterms:created>
  </rdf:Description>
</rdf:RDF>
      </MiriamAnnotation>
      <Expression>
        S*(k0+k1*2*ka*P*Kmb/(kb-ka*P+kb*Kma+ka*P*Kmb+sqrt((kb-ka*P+kb*Kma+ka*P*Kmb)^2-4*(kb-ka*P)*ka*P*Kmb)))/(1+(Ki*M)^h)
      </Expression>
      <ListOfParameterDescriptions>
        <ParameterDescription key="FunctionParameter_264" name="S" order="0" role="substrate"/>
        <ParameterDescription key="FunctionParameter_276" name="Ki" order="1" role="constant"/>
        <ParameterDescription key="FunctionParameter_278" name="M" order="2" role="modifier"/>
        <ParameterDescription key="FunctionParameter_280" name="h" order="3" role="constant"/>
        <ParameterDescription key="FunctionParameter_258" name="k1" order="4" role="constant"/>
        <ParameterDescription key="FunctionParameter_268" name="P" order="5" role="product"/>
        <ParameterDescription key="FunctionParameter_266" name="ka" order="6" role="constant"/>
        <ParameterDescription key="FunctionParameter_272" name="kb" order="7" role="constant"/>
        <ParameterDescription key="FunctionParameter_274" name="Kma" order="8" role="constant"/>
        <ParameterDescription key="FunctionParameter_270" name="Kmb" order="9" role="constant"/>
        <ParameterDescription key="FunctionParameter_254" name="k0" order="10" role="constant"/>
      </ListOfParameterDescriptions>
    </Function>
    <Function key="Function_41" name="mod(1) CF" type="UserDefined" reversible="unspecified">
      <MiriamAnnotation>
<rdf:RDF xmlns:dcterms="http://purl.org/dc/terms/" xmlns:rdf="http://www.w3.org/1999/02/22-rdf-syntax-ns#">
  <rdf:Description rdf:about="#Function_41">
    <dcterms:created>
      <rdf:Description>
        <dcterms:W3CDTF>2013-12-12T15:52:43Z</dcterms:W3CDTF>
      </rdf:Description>
    </dcterms:created>
  </rdf:Description>
</rdf:RDF>
      </MiriamAnnotation>
      <Expression>
        k*M
      </Expression>
      <ListOfParameterDescriptions>
        <ParameterDescription key="FunctionParameter_281" name="k" order="0" role="constant"/>
        <ParameterDescription key="FunctionParameter_277" name="M" order="1" role="modifier"/>
      </ListOfParameterDescriptions>
    </Function>
  </ListOfFunctions>
  <Model key="Model_3" name="New Model" simulationType="time" timeUnit="h" volumeUnit="µl" areaUnit="m²" lengthUnit="m" quantityUnit="µmol" type="deterministic" avogadroConstant="6.02214179e+023">
    <MiriamAnnotation>
<rdf:RDF
   xmlns:dcterms="http://purl.org/dc/terms/"
   xmlns:rdf="http://www.w3.org/1999/02/22-rdf-syntax-ns#"
   xmlns:vCard="http://www.w3.org/2001/vcard-rdf/3.0#">
  <rdf:Description rdf:about="#Model_3">
    <dcterms:created>
      <rdf:Description>
        <dcterms:W3CDTF>2013-12-11T12:26:10Z</dcterms:W3CDTF>
      </rdf:Description>
    </dcterms:created>
    <dcterms:creator>
      <rdf:Description>
        <vCard:EMAIL>j.schaber@web.de</vCard:EMAIL>
        <vCard:N>
          <rdf:Description>
            <vCard:Family>Schaber</vCard:Family>
            <vCard:Given>Joerg</vCard:Given>
          </rdf:Description>
        </vCard:N>
      </rdf:Description>
    </dcterms:creator>
  </rdf:Description>
</rdf:RDF>

    </MiriamAnnotation>
    <Comment>
      G1-S Transition model.

The DNA damage module has been parameteized independently (Rastgou 2015 Scientifi Reports).
    </Comment>
    <ListOfCompartments>
      <Compartment key="Compartment_1" name="compartment" simulationType="fixed" dimensionality="3">
      </Compartment>
    </ListOfCompartments>
    <ListOfMetabolites>
      <Metabolite key="Metabolite_1" name="CycE" simulationType="reactions" compartment="Compartment_1">
        <MiriamAnnotation>
<rdf:RDF xmlns:dcterms="http://purl.org/dc/terms/" xmlns:rdf="http://www.w3.org/1999/02/22-rdf-syntax-ns#">
  <rdf:Description rdf:about="#Metabolite_1">
    <dcterms:created>
      <rdf:Description>
        <dcterms:W3CDTF>2013-12-13T15:34:29Z</dcterms:W3CDTF>
      </rdf:Description>
    </dcterms:created>
  </rdf:Description>
</rdf:RDF>
        </MiriamAnnotation>
        <InitialExpression>
          &lt;CN=Root,Model=New Model,Vector=Values[CycE_0],Reference=InitialValue&gt;
        </InitialExpression>
      </Metabolite>
      <Metabolite key="Metabolite_3" name="Cdk2" simulationType="reactions" compartment="Compartment_1">
        <MiriamAnnotation>
<rdf:RDF xmlns:dcterms="http://purl.org/dc/terms/" xmlns:rdf="http://www.w3.org/1999/02/22-rdf-syntax-ns#">
  <rdf:Description rdf:about="#Metabolite_3">
    <dcterms:created>
      <rdf:Description>
        <dcterms:W3CDTF>2013-12-13T15:29:16Z</dcterms:W3CDTF>
      </rdf:Description>
    </dcterms:created>
  </rdf:Description>
</rdf:RDF>
        </MiriamAnnotation>
        <InitialExpression>
          &lt;CN=Root,Model=New Model,Vector=Values[Cdk2_0],Reference=InitialValue&gt;
        </InitialExpression>
      </Metabolite>
      <Metabolite key="Metabolite_5" name="CycECdk2" simulationType="reactions" compartment="Compartment_1">
        <MiriamAnnotation>
<rdf:RDF xmlns:dcterms="http://purl.org/dc/terms/" xmlns:rdf="http://www.w3.org/1999/02/22-rdf-syntax-ns#">
  <rdf:Description rdf:about="#Metabolite_5">
    <dcterms:created>
      <rdf:Description>
        <dcterms:W3CDTF>2013-12-13T15:34:55Z</dcterms:W3CDTF>
      </rdf:Description>
    </dcterms:created>
  </rdf:Description>
</rdf:RDF>
        </MiriamAnnotation>
        <InitialExpression>
          &lt;CN=Root,Model=New Model,Vector=Values[CycECdk2_0],Reference=InitialValue&gt;
        </InitialExpression>
      </Metabolite>
      <Metabolite key="Metabolite_7" name="CycECdk2a" simulationType="reactions" compartment="Compartment_1">
        <MiriamAnnotation>
<rdf:RDF xmlns:dcterms="http://purl.org/dc/terms/" xmlns:rdf="http://www.w3.org/1999/02/22-rdf-syntax-ns#">
  <rdf:Description rdf:about="#Metabolite_7">
    <dcterms:created>
      <rdf:Description>
        <dcterms:W3CDTF>2013-12-13T15:35:02Z</dcterms:W3CDTF>
      </rdf:Description>
    </dcterms:created>
  </rdf:Description>
</rdf:RDF>
        </MiriamAnnotation>
        <InitialExpression>
          &lt;CN=Root,Model=New Model,Vector=Values[CycECdk2a_0],Reference=InitialValue&gt;
        </InitialExpression>
      </Metabolite>
      <Metabolite key="Metabolite_9" name="p21" simulationType="reactions" compartment="Compartment_1">
        <MiriamAnnotation>
<rdf:RDF xmlns:dcterms="http://purl.org/dc/terms/" xmlns:rdf="http://www.w3.org/1999/02/22-rdf-syntax-ns#">
  <rdf:Description rdf:about="#Metabolite_9">
    <dcterms:created>
      <rdf:Description>
        <dcterms:W3CDTF>2013-12-12T15:52:26Z</dcterms:W3CDTF>
      </rdf:Description>
    </dcterms:created>
  </rdf:Description>
</rdf:RDF>
        </MiriamAnnotation>
      </Metabolite>
      <Metabolite key="Metabolite_11" name="DNADamageC" simulationType="reactions" compartment="Compartment_1">
        <MiriamAnnotation>
<rdf:RDF xmlns:dcterms="http://purl.org/dc/terms/" xmlns:rdf="http://www.w3.org/1999/02/22-rdf-syntax-ns#">
  <rdf:Description rdf:about="#Metabolite_11">
    <dcterms:created>
      <rdf:Description>
        <dcterms:W3CDTF>2013-12-13T15:47:58Z</dcterms:W3CDTF>
      </rdf:Description>
    </dcterms:created>
  </rdf:Description>
</rdf:RDF>
        </MiriamAnnotation>
      </Metabolite>
      <Metabolite key="Metabolite_13" name="DNADamageS" simulationType="reactions" compartment="Compartment_1">
        <MiriamAnnotation>
<rdf:RDF xmlns:dcterms="http://purl.org/dc/terms/" xmlns:rdf="http://www.w3.org/1999/02/22-rdf-syntax-ns#">
  <rdf:Description rdf:about="#Metabolite_13">
    <dcterms:created>
      <rdf:Description>
        <dcterms:W3CDTF>2013-12-13T15:48:52Z</dcterms:W3CDTF>
      </rdf:Description>
    </dcterms:created>
  </rdf:Description>
</rdf:RDF>
        </MiriamAnnotation>
      </Metabolite>
      <Metabolite key="Metabolite_15" name="DDR" simulationType="assignment" compartment="Compartment_1">
        <MiriamAnnotation>
<rdf:RDF xmlns:dcterms="http://purl.org/dc/terms/" xmlns:rdf="http://www.w3.org/1999/02/22-rdf-syntax-ns#">
  <rdf:Description rdf:about="#Metabolite_15">
    <dcterms:created>
      <rdf:Description>
        <dcterms:W3CDTF>2013-12-12T15:51:46Z</dcterms:W3CDTF>
      </rdf:Description>
    </dcterms:created>
  </rdf:Description>
</rdf:RDF>
        </MiriamAnnotation>
        <Expression>
          &lt;CN=Root,Model=New Model,Vector=Values[BaseDNAdamage],Reference=Value&gt;+&lt;CN=Root,Model=New Model,Vector=Compartments[compartment],Vector=Metabolites[DNADamageC],Reference=Concentration&gt;+&lt;CN=Root,Model=New Model,Vector=Compartments[compartment],Vector=Metabolites[DNADamageS],Reference=Concentration&gt;+&lt;CN=Root,Model=New Model,Vector=Values[TAF],Reference=Value&gt;
        </Expression>
      </Metabolite>
      <Metabolite key="Metabolite_17" name="p53" simulationType="reactions" compartment="Compartment_1">
        <MiriamAnnotation>
<rdf:RDF xmlns:dcterms="http://purl.org/dc/terms/" xmlns:rdf="http://www.w3.org/1999/02/22-rdf-syntax-ns#">
  <rdf:Description rdf:about="#Metabolite_17">
    <dcterms:created>
      <rdf:Description>
        <dcterms:W3CDTF>2014-01-29T17:20:25Z</dcterms:W3CDTF>
      </rdf:Description>
    </dcterms:created>
  </rdf:Description>
</rdf:RDF>
        </MiriamAnnotation>
      </Metabolite>
    </ListOfMetabolites>
    <ListOfModelValues>
      <ModelValue key="ModelValue_0" name="CycECdk2a_0" simulationType="fixed">
        <MiriamAnnotation>
<rdf:RDF xmlns:dcterms="http://purl.org/dc/terms/" xmlns:rdf="http://www.w3.org/1999/02/22-rdf-syntax-ns#">
  <rdf:Description rdf:about="#ModelValue_0">
    <dcterms:created>
      <rdf:Description>
        <dcterms:W3CDTF>2013-12-13T15:30:18Z</dcterms:W3CDTF>
      </rdf:Description>
    </dcterms:created>
  </rdf:Description>
</rdf:RDF>
        </MiriamAnnotation>
      </ModelValue>
      <ModelValue key="ModelValue_1" name="CycECdk2_0" simulationType="fixed">
        <MiriamAnnotation>
<rdf:RDF xmlns:dcterms="http://purl.org/dc/terms/" xmlns:rdf="http://www.w3.org/1999/02/22-rdf-syntax-ns#">
  <rdf:Description rdf:about="#ModelValue_1">
    <dcterms:created>
      <rdf:Description>
        <dcterms:W3CDTF>2013-12-13T15:30:33Z</dcterms:W3CDTF>
      </rdf:Description>
    </dcterms:created>
  </rdf:Description>
</rdf:RDF>
        </MiriamAnnotation>
      </ModelValue>
      <ModelValue key="ModelValue_2" name="Cdk2_0" simulationType="fixed">
        <MiriamAnnotation>
<rdf:RDF xmlns:dcterms="http://purl.org/dc/terms/" xmlns:rdf="http://www.w3.org/1999/02/22-rdf-syntax-ns#">
  <rdf:Description rdf:about="#ModelValue_2">
    <dcterms:created>
      <rdf:Description>
        <dcterms:W3CDTF>2013-12-13T15:30:42Z</dcterms:W3CDTF>
      </rdf:Description>
    </dcterms:created>
  </rdf:Description>
</rdf:RDF>
        </MiriamAnnotation>
      </ModelValue>
      <ModelValue key="ModelValue_3" name="CycE_0" simulationType="fixed">
        <MiriamAnnotation>
<rdf:RDF xmlns:dcterms="http://purl.org/dc/terms/" xmlns:rdf="http://www.w3.org/1999/02/22-rdf-syntax-ns#">
  <rdf:Description rdf:about="#ModelValue_3">
    <dcterms:created>
      <rdf:Description>
        <dcterms:W3CDTF>2013-12-13T15:31:26Z</dcterms:W3CDTF>
      </rdf:Description>
    </dcterms:created>
  </rdf:Description>
</rdf:RDF>
        </MiriamAnnotation>
      </ModelValue>
      <ModelValue key="ModelValue_4" name="Cdk2_T" simulationType="assignment">
        <MiriamAnnotation>
<rdf:RDF xmlns:dcterms="http://purl.org/dc/terms/" xmlns:rdf="http://www.w3.org/1999/02/22-rdf-syntax-ns#">
  <rdf:Description rdf:about="#ModelValue_4">
    <dcterms:created>
      <rdf:Description>
        <dcterms:W3CDTF>2013-12-13T15:39:53Z</dcterms:W3CDTF>
      </rdf:Description>
    </dcterms:created>
  </rdf:Description>
</rdf:RDF>
        </MiriamAnnotation>
        <Expression>
          &lt;CN=Root,Model=New Model,Vector=Compartments[compartment],Vector=Metabolites[Cdk2],Reference=Concentration&gt;+&lt;CN=Root,Model=New Model,Vector=Compartments[compartment],Vector=Metabolites[CycECdk2],Reference=Concentration&gt;+&lt;CN=Root,Model=New Model,Vector=Compartments[compartment],Vector=Metabolites[CycECdk2a],Reference=Concentration&gt;
        </Expression>
      </ModelValue>
      <ModelValue key="ModelValue_5" name="Gy" simulationType="fixed">
        <MiriamAnnotation>
<rdf:RDF xmlns:dcterms="http://purl.org/dc/terms/" xmlns:rdf="http://www.w3.org/1999/02/22-rdf-syntax-ns#">
  <rdf:Description rdf:about="#ModelValue_5">
    <dcterms:created>
      <rdf:Description>
        <dcterms:W3CDTF>2013-12-13T15:45:32Z</dcterms:W3CDTF>
      </rdf:Description>
    </dcterms:created>
  </rdf:Description>
</rdf:RDF>
        </MiriamAnnotation>
      </ModelValue>
      <ModelValue key="ModelValue_6" name="prop_C" simulationType="fixed">
        <MiriamAnnotation>
<rdf:RDF xmlns:dcterms="http://purl.org/dc/terms/" xmlns:rdf="http://www.w3.org/1999/02/22-rdf-syntax-ns#">
  <rdf:Description rdf:about="#ModelValue_6">
    <dcterms:created>
      <rdf:Description>
        <dcterms:W3CDTF>2013-12-13T15:46:06Z</dcterms:W3CDTF>
      </rdf:Description>
    </dcterms:created>
  </rdf:Description>
</rdf:RDF>
        </MiriamAnnotation>
      </ModelValue>
      <ModelValue key="ModelValue_7" name="FociPerGy" simulationType="fixed">
        <MiriamAnnotation>
<rdf:RDF xmlns:dcterms="http://purl.org/dc/terms/" xmlns:rdf="http://www.w3.org/1999/02/22-rdf-syntax-ns#">
  <rdf:Description rdf:about="#ModelValue_7">
    <dcterms:created>
      <rdf:Description>
        <dcterms:W3CDTF>2013-12-18T14:54:01Z</dcterms:W3CDTF>
      </rdf:Description>
    </dcterms:created>
  </rdf:Description>
</rdf:RDF>
        </MiriamAnnotation>
      </ModelValue>
      <ModelValue key="ModelValue_8" name="k_TAF" simulationType="fixed">
        <MiriamAnnotation>
<rdf:RDF xmlns:dcterms="http://purl.org/dc/terms/" xmlns:rdf="http://www.w3.org/1999/02/22-rdf-syntax-ns#">
  <rdf:Description rdf:about="#ModelValue_8">
    <dcterms:created>
      <rdf:Description>
        <dcterms:W3CDTF>2013-12-18T14:56:03Z</dcterms:W3CDTF>
      </rdf:Description>
    </dcterms:created>
  </rdf:Description>
</rdf:RDF>
        </MiriamAnnotation>
      </ModelValue>
      <ModelValue key="ModelValue_9" name="TAF" simulationType="fixed">
        <MiriamAnnotation>
<rdf:RDF xmlns:dcterms="http://purl.org/dc/terms/" xmlns:rdf="http://www.w3.org/1999/02/22-rdf-syntax-ns#">
  <rdf:Description rdf:about="#ModelValue_9">
    <dcterms:created>
      <rdf:Description>
        <dcterms:W3CDTF>2013-12-18T14:56:18Z</dcterms:W3CDTF>
      </rdf:Description>
    </dcterms:created>
  </rdf:Description>
</rdf:RDF>
        </MiriamAnnotation>
      </ModelValue>
      <ModelValue key="ModelValue_10" name="DNAdamagefoci_0" simulationType="assignment">
        <MiriamAnnotation>
<rdf:RDF xmlns:dcterms="http://purl.org/dc/terms/" xmlns:rdf="http://www.w3.org/1999/02/22-rdf-syntax-ns#">
  <rdf:Description rdf:about="#ModelValue_10">
    <dcterms:created>
      <rdf:Description>
        <dcterms:W3CDTF>2013-12-18T14:56:41Z</dcterms:W3CDTF>
      </rdf:Description>
    </dcterms:created>
  </rdf:Description>
</rdf:RDF>
        </MiriamAnnotation>
        <Expression>
          &lt;CN=Root,Model=New Model,Vector=Values[Gy],Reference=Value&gt;*&lt;CN=Root,Model=New Model,Vector=Values[FociPerGy],Reference=Value&gt;
        </Expression>
      </ModelValue>
      <ModelValue key="ModelValue_11" name="BaseDNAdamage" simulationType="fixed">
        <MiriamAnnotation>
<rdf:RDF xmlns:dcterms="http://purl.org/dc/terms/" xmlns:rdf="http://www.w3.org/1999/02/22-rdf-syntax-ns#">
  <rdf:Description rdf:about="#ModelValue_11">
    <dcterms:created>
      <rdf:Description>
        <dcterms:W3CDTF>2013-12-18T15:01:20Z</dcterms:W3CDTF>
      </rdf:Description>
    </dcterms:created>
  </rdf:Description>
</rdf:RDF>
        </MiriamAnnotation>
      </ModelValue>
      <ModelValue key="ModelValue_12" name="Cdk2_Thr160" simulationType="assignment">
        <MiriamAnnotation>
<rdf:RDF xmlns:dcterms="http://purl.org/dc/terms/" xmlns:rdf="http://www.w3.org/1999/02/22-rdf-syntax-ns#">
  <rdf:Description rdf:about="#ModelValue_12">
    <dcterms:created>
      <rdf:Description>
        <dcterms:W3CDTF>2014-01-07T14:36:33Z</dcterms:W3CDTF>
      </rdf:Description>
    </dcterms:created>
  </rdf:Description>
</rdf:RDF>
        </MiriamAnnotation>
        <Expression>
          &lt;CN=Root,Model=New Model,Vector=Compartments[compartment],Vector=Metabolites[CycECdk2],Reference=Concentration&gt;+&lt;CN=Root,Model=New Model,Vector=Compartments[compartment],Vector=Metabolites[CycECdk2a],Reference=Concentration&gt;
        </Expression>
      </ModelValue>
      <ModelValue key="ModelValue_13" name="Fit_Cdk2_Thr160" simulationType="assignment">
        <MiriamAnnotation>
<rdf:RDF xmlns:dcterms="http://purl.org/dc/terms/" xmlns:rdf="http://www.w3.org/1999/02/22-rdf-syntax-ns#">
  <rdf:Description rdf:about="#ModelValue_13">
    <dcterms:created>
      <rdf:Description>
        <dcterms:W3CDTF>2014-01-07T15:00:08Z</dcterms:W3CDTF>
      </rdf:Description>
    </dcterms:created>
  </rdf:Description>
</rdf:RDF>
        </MiriamAnnotation>
        <Expression>
          (&lt;CN=Root,Model=New Model,Vector=Compartments[compartment],Vector=Metabolites[CycECdk2],Reference=Concentration&gt;+&lt;CN=Root,Model=New Model,Vector=Compartments[compartment],Vector=Metabolites[CycECdk2a],Reference=Concentration&gt;)/(&lt;CN=Root,Model=New Model,Vector=Compartments[compartment],Vector=Metabolites[CycECdk2],Reference=InitialConcentration&gt;+&lt;CN=Root,Model=New Model,Vector=Compartments[compartment],Vector=Metabolites[CycECdk2a],Reference=InitialConcentration&gt;)
        </Expression>
      </ModelValue>
      <ModelValue key="ModelValue_14" name="Fit_Cdk2_T" simulationType="assignment">
        <MiriamAnnotation>
<rdf:RDF xmlns:dcterms="http://purl.org/dc/terms/" xmlns:rdf="http://www.w3.org/1999/02/22-rdf-syntax-ns#">
  <rdf:Description rdf:about="#ModelValue_14">
    <dcterms:created>
      <rdf:Description>
        <dcterms:W3CDTF>2014-01-07T15:01:36Z</dcterms:W3CDTF>
      </rdf:Description>
    </dcterms:created>
  </rdf:Description>
</rdf:RDF>
        </MiriamAnnotation>
        <Expression>
          (&lt;CN=Root,Model=New Model,Vector=Compartments[compartment],Vector=Metabolites[Cdk2],Reference=Concentration&gt;+&lt;CN=Root,Model=New Model,Vector=Compartments[compartment],Vector=Metabolites[CycECdk2],Reference=Concentration&gt;+&lt;CN=Root,Model=New Model,Vector=Compartments[compartment],Vector=Metabolites[CycECdk2a],Reference=Concentration&gt;)/(&lt;CN=Root,Model=New Model,Vector=Compartments[compartment],Vector=Metabolites[Cdk2],Reference=InitialConcentration&gt;+&lt;CN=Root,Model=New Model,Vector=Compartments[compartment],Vector=Metabolites[CycECdk2],Reference=InitialConcentration&gt;+&lt;CN=Root,Model=New Model,Vector=Compartments[compartment],Vector=Metabolites[CycECdk2a],Reference=InitialConcentration&gt;)
        </Expression>
      </ModelValue>
      <ModelValue key="ModelValue_15" name="Fit_CycE_T" simulationType="assignment">
        <MiriamAnnotation>
<rdf:RDF xmlns:dcterms="http://purl.org/dc/terms/" xmlns:rdf="http://www.w3.org/1999/02/22-rdf-syntax-ns#">
  <rdf:Description rdf:about="#ModelValue_15">
    <dcterms:created>
      <rdf:Description>
        <dcterms:W3CDTF>2014-01-07T15:20:48Z</dcterms:W3CDTF>
      </rdf:Description>
    </dcterms:created>
  </rdf:Description>
</rdf:RDF>
        </MiriamAnnotation>
        <Expression>
          (&lt;CN=Root,Model=New Model,Vector=Compartments[compartment],Vector=Metabolites[CycECdk2],Reference=Concentration&gt;+&lt;CN=Root,Model=New Model,Vector=Compartments[compartment],Vector=Metabolites[CycECdk2a],Reference=Concentration&gt;+&lt;CN=Root,Model=New Model,Vector=Compartments[compartment],Vector=Metabolites[CycE],Reference=Concentration&gt;)/(&lt;CN=Root,Model=New Model,Vector=Compartments[compartment],Vector=Metabolites[CycECdk2],Reference=InitialConcentration&gt;+&lt;CN=Root,Model=New Model,Vector=Compartments[compartment],Vector=Metabolites[CycECdk2a],Reference=InitialConcentration&gt;+&lt;CN=Root,Model=New Model,Vector=Compartments[compartment],Vector=Metabolites[CycE],Reference=InitialConcentration&gt;)
        </Expression>
      </ModelValue>
      <ModelValue key="ModelValue_16" name="k4b" simulationType="fixed">
        <MiriamAnnotation>
<rdf:RDF xmlns:dcterms="http://purl.org/dc/terms/" xmlns:rdf="http://www.w3.org/1999/02/22-rdf-syntax-ns#">
  <rdf:Description rdf:about="#ModelValue_16">
    <dcterms:created>
      <rdf:Description>
        <dcterms:W3CDTF>2014-01-27T13:35:48Z</dcterms:W3CDTF>
      </rdf:Description>
    </dcterms:created>
  </rdf:Description>
</rdf:RDF>
        </MiriamAnnotation>
        <InitialExpression>
          &lt;CN=Root,Model=New Model,Vector=Reactions[vb3],ParameterGroup=Parameters,Parameter=v,Reference=Value&gt;/&lt;CN=Root,Model=New Model,Vector=Compartments[compartment],Vector=Metabolites[Cdk2],Reference=InitialConcentration&gt;
        </InitialExpression>
      </ModelValue>
      <ModelValue key="ModelValue_17" name="k6b" simulationType="fixed">
        <MiriamAnnotation>
<rdf:RDF xmlns:dcterms="http://purl.org/dc/terms/" xmlns:rdf="http://www.w3.org/1999/02/22-rdf-syntax-ns#">
  <rdf:Description rdf:about="#ModelValue_17">
    <dcterms:created>
      <rdf:Description>
        <dcterms:W3CDTF>2014-01-27T13:36:18Z</dcterms:W3CDTF>
      </rdf:Description>
    </dcterms:created>
  </rdf:Description>
</rdf:RDF>
        </MiriamAnnotation>
        <InitialExpression>
          &lt;CN=Root,Model=New Model,Vector=Reactions[vb5],ParameterGroup=Parameters,Parameter=v,Reference=Value&gt;/&lt;CN=Root,Model=New Model,Vector=Compartments[compartment],Vector=Metabolites[CycE],Reference=InitialConcentration&gt;
        </InitialExpression>
      </ModelValue>
      <ModelValue key="ModelValue_18" name="k8b" simulationType="fixed">
        <MiriamAnnotation>
<rdf:RDF xmlns:dcterms="http://purl.org/dc/terms/" xmlns:rdf="http://www.w3.org/1999/02/22-rdf-syntax-ns#">
  <rdf:Description rdf:about="#ModelValue_18">
    <dcterms:created>
      <rdf:Description>
        <dcterms:W3CDTF>2014-01-27T13:36:47Z</dcterms:W3CDTF>
      </rdf:Description>
    </dcterms:created>
  </rdf:Description>
</rdf:RDF>
        </MiriamAnnotation>
        <InitialExpression>
          &lt;CN=Root,Model=New Model,Vector=Reactions[vb7],ParameterGroup=Parameters,Parameter=k1,Reference=Value&gt;*&lt;CN=Root,Model=New Model,Vector=Compartments[compartment],Vector=Metabolites[Cdk2],Reference=InitialConcentration&gt;*&lt;CN=Root,Model=New Model,Vector=Compartments[compartment],Vector=Metabolites[CycE],Reference=InitialConcentration&gt;/&lt;CN=Root,Model=New Model,Vector=Compartments[compartment],Vector=Metabolites[CycECdk2],Reference=InitialConcentration&gt;
        </InitialExpression>
      </ModelValue>
      <ModelValue key="ModelValue_19" name="k2b" simulationType="fixed">
        <MiriamAnnotation>
<rdf:RDF xmlns:dcterms="http://purl.org/dc/terms/" xmlns:rdf="http://www.w3.org/1999/02/22-rdf-syntax-ns#">
  <rdf:Description rdf:about="#ModelValue_19">
    <dcterms:created>
      <rdf:Description>
        <dcterms:W3CDTF>2014-01-27T13:46:20Z</dcterms:W3CDTF>
      </rdf:Description>
    </dcterms:created>
  </rdf:Description>
</rdf:RDF>
        </MiriamAnnotation>
        <InitialExpression>
          &lt;CN=Root,Model=New Model,Vector=Compartments[compartment],Vector=Metabolites[CycECdk2],Reference=InitialConcentration&gt;*(&lt;CN=Root,Model=New Model,Vector=Reactions[vb1],ParameterGroup=Parameters,Parameter=k0,Reference=Value&gt;+&lt;CN=Root,Model=New Model,Vector=Reactions[vb1],ParameterGroup=Parameters,Parameter=k1,Reference=Value&gt;*2*&lt;CN=Root,Model=New Model,Vector=Reactions[vb1],ParameterGroup=Parameters,Parameter=ka,Reference=Value&gt;*&lt;CN=Root,Model=New Model,Vector=Compartments[compartment],Vector=Metabolites[CycECdk2a],Reference=InitialConcentration&gt;*&lt;CN=Root,Model=New Model,Vector=Reactions[vb1],ParameterGroup=Parameters,Parameter=Kmb,Reference=Value&gt;/(&lt;CN=Root,Model=New Model,Vector=Reactions[vb1],ParameterGroup=Parameters,Parameter=kb,Reference=Value&gt;-&lt;CN=Root,Model=New Model,Vector=Reactions[vb1],ParameterGroup=Parameters,Parameter=ka,Reference=Value&gt;*&lt;CN=Root,Model=New Model,Vector=Compartments[compartment],Vector=Metabolites[CycECdk2a],Reference=InitialConcentration&gt;+&lt;CN=Root,Model=New Model,Vector=Reactions[vb1],ParameterGroup=Parameters,Parameter=kb,Reference=Value&gt;*&lt;CN=Root,Model=New Model,Vector=Reactions[vb1],ParameterGroup=Parameters,Parameter=Kma,Reference=Value&gt;+&lt;CN=Root,Model=New Model,Vector=Reactions[vb1],ParameterGroup=Parameters,Parameter=ka,Reference=Value&gt;*&lt;CN=Root,Model=New Model,Vector=Compartments[compartment],Vector=Metabolites[CycECdk2a],Reference=InitialConcentration&gt;*&lt;CN=Root,Model=New Model,Vector=Reactions[vb1],ParameterGroup=Parameters,Parameter=Kmb,Reference=Value&gt;+sqrt((&lt;CN=Root,Model=New Model,Vector=Reactions[vb1],ParameterGroup=Parameters,Parameter=kb,Reference=Value&gt;-&lt;CN=Root,Model=New Model,Vector=Reactions[vb1],ParameterGroup=Parameters,Parameter=ka,Reference=Value&gt;*&lt;CN=Root,Model=New Model,Vector=Compartments[compartment],Vector=Metabolites[CycECdk2a],Reference=InitialConcentration&gt;+&lt;CN=Root,Model=New Model,Vector=Reactions[vb1],ParameterGroup=Parameters,Parameter=kb,Reference=Value&gt;*&lt;CN=Root,Model=New Model,Vector=Reactions[vb1],ParameterGroup=Parameters,Parameter=Kma,Reference=Value&gt;+&lt;CN=Root,Model=New Model,Vector=Reactions[vb1],ParameterGroup=Parameters,Parameter=ka,Reference=Value&gt;*&lt;CN=Root,Model=New Model,Vector=Compartments[compartment],Vector=Metabolites[CycECdk2a],Reference=InitialConcentration&gt;*&lt;CN=Root,Model=New Model,Vector=Reactions[vb1],ParameterGroup=Parameters,Parameter=Kmb,Reference=Value&gt;)^2-4*(&lt;CN=Root,Model=New Model,Vector=Reactions[vb1],ParameterGroup=Parameters,Parameter=kb,Reference=Value&gt;-&lt;CN=Root,Model=New Model,Vector=Reactions[vb1],ParameterGroup=Parameters,Parameter=ka,Reference=Value&gt;*&lt;CN=Root,Model=New Model,Vector=Compartments[compartment],Vector=Metabolites[CycECdk2a],Reference=InitialConcentration&gt;)*&lt;CN=Root,Model=New Model,Vector=Reactions[vb1],ParameterGroup=Parameters,Parameter=ka,Reference=Value&gt;*&lt;CN=Root,Model=New Model,Vector=Compartments[compartment],Vector=Metabolites[CycECdk2a],Reference=InitialConcentration&gt;*&lt;CN=Root,Model=New Model,Vector=Reactions[vb1],ParameterGroup=Parameters,Parameter=Kmb,Reference=Value&gt;)))/(1+(&lt;CN=Root,Model=New Model,Vector=Reactions[vb1],ParameterGroup=Parameters,Parameter=Ki,Reference=Value&gt;*&lt;CN=Root,Model=New Model,Vector=Compartments[compartment],Vector=Metabolites[p21],Reference=InitialConcentration&gt;)^&lt;CN=Root,Model=New Model,Vector=Reactions[vb1],ParameterGroup=Parameters,Parameter=h,Reference=Value&gt;)/&lt;CN=Root,Model=New Model,Vector=Compartments[compartment],Vector=Metabolites[CycECdk2a],Reference=InitialConcentration&gt;
        </InitialExpression>
      </ModelValue>
      <ModelValue key="ModelValue_20" name="CycE_T" simulationType="assignment">
        <MiriamAnnotation>
<rdf:RDF xmlns:dcterms="http://purl.org/dc/terms/" xmlns:rdf="http://www.w3.org/1999/02/22-rdf-syntax-ns#">
  <rdf:Description rdf:about="#ModelValue_20">
    <dcterms:created>
      <rdf:Description>
        <dcterms:W3CDTF>2014-01-27T13:53:54Z</dcterms:W3CDTF>
      </rdf:Description>
    </dcterms:created>
  </rdf:Description>
</rdf:RDF>
        </MiriamAnnotation>
        <Expression>
          &lt;CN=Root,Model=New Model,Vector=Compartments[compartment],Vector=Metabolites[CycECdk2],Reference=Concentration&gt;+&lt;CN=Root,Model=New Model,Vector=Compartments[compartment],Vector=Metabolites[CycECdk2a],Reference=Concentration&gt;+&lt;CN=Root,Model=New Model,Vector=Compartments[compartment],Vector=Metabolites[CycE],Reference=Concentration&gt;
        </Expression>
      </ModelValue>
      <ModelValue key="ModelValue_21" name="k6a" simulationType="fixed">
        <MiriamAnnotation>
<rdf:RDF xmlns:dcterms="http://purl.org/dc/terms/" xmlns:rdf="http://www.w3.org/1999/02/22-rdf-syntax-ns#">
  <rdf:Description rdf:about="#ModelValue_21">
    <dcterms:created>
      <rdf:Description>
        <dcterms:W3CDTF>2014-01-29T17:18:40Z</dcterms:W3CDTF>
      </rdf:Description>
    </dcterms:created>
  </rdf:Description>
</rdf:RDF>
        </MiriamAnnotation>
        <InitialExpression>
          &lt;CN=Root,Model=New Model,Vector=Reactions[va5],ParameterGroup=Parameters,Parameter=k,Reference=Value&gt;*&lt;CN=Root,Model=New Model,Vector=Compartments[compartment],Vector=Metabolites[p53],Reference=InitialConcentration&gt;/&lt;CN=Root,Model=New Model,Vector=Compartments[compartment],Vector=Metabolites[p21],Reference=InitialConcentration&gt;
        </InitialExpression>
      </ModelValue>
      <ModelValue key="ModelValue_22" name="k4a" simulationType="fixed">
        <MiriamAnnotation>
<rdf:RDF xmlns:dcterms="http://purl.org/dc/terms/" xmlns:rdf="http://www.w3.org/1999/02/22-rdf-syntax-ns#">
  <rdf:Description rdf:about="#ModelValue_22">
    <dcterms:created>
      <rdf:Description>
        <dcterms:W3CDTF>2014-02-07T16:04:42Z</dcterms:W3CDTF>
      </rdf:Description>
    </dcterms:created>
  </rdf:Description>
</rdf:RDF>
        </MiriamAnnotation>
        <InitialExpression>
          &lt;CN=Root,Model=New Model,Vector=Reactions[va3],ParameterGroup=Parameters,Parameter=k,Reference=Value&gt;*&lt;CN=Root,Model=New Model,Vector=Compartments[compartment],Vector=Metabolites[DDR],Reference=InitialConcentration&gt;/&lt;CN=Root,Model=New Model,Vector=Compartments[compartment],Vector=Metabolites[p53],Reference=InitialConcentration&gt;
        </InitialExpression>
      </ModelValue>
      <ModelValue key="ModelValue_23" name="Fit_Cdk2a" simulationType="assignment">
        <MiriamAnnotation>
<rdf:RDF xmlns:dcterms="http://purl.org/dc/terms/" xmlns:rdf="http://www.w3.org/1999/02/22-rdf-syntax-ns#">
  <rdf:Description rdf:about="#ModelValue_23">
    <dcterms:created>
      <rdf:Description>
        <dcterms:W3CDTF>2014-03-04T17:24:59Z</dcterms:W3CDTF>
      </rdf:Description>
    </dcterms:created>
  </rdf:Description>
</rdf:RDF>
        </MiriamAnnotation>
        <Expression>
          &lt;CN=Root,Model=New Model,Vector=Compartments[compartment],Vector=Metabolites[CycECdk2a],Reference=Concentration&gt;/&lt;CN=Root,Model=New Model,Vector=Compartments[compartment],Vector=Metabolites[CycECdk2a],Reference=InitialConcentration&gt;
        </Expression>
      </ModelValue>
    </ListOfModelValues>
    <ListOfReactions>
      <Reaction key="Reaction_0" name="vb5" reversible="false" fast="false">
        <MiriamAnnotation>
<rdf:RDF xmlns:dcterms="http://purl.org/dc/terms/" xmlns:rdf="http://www.w3.org/1999/02/22-rdf-syntax-ns#">
  <rdf:Description rdf:about="#Reaction_0">
    <dcterms:created>
      <rdf:Description>
        <dcterms:W3CDTF>2013-12-12T15:31:48Z</dcterms:W3CDTF>
      </rdf:Description>
    </dcterms:created>
  </rdf:Description>
</rdf:RDF>
        </MiriamAnnotation>
        <ListOfProducts>
          <Product metabolite="Metabolite_1" stoichiometry="1"/>
        </ListOfProducts>
        <ListOfConstants>
          <Constant key="Parameter_4383" name="v" value="9.99936"/>
        </ListOfConstants>
        <KineticLaw function="Function_6">
          <ListOfCallParameters>
            <CallParameter functionParameter="FunctionParameter_49">
              <SourceParameter reference="Parameter_4383"/>
            </CallParameter>
          </ListOfCallParameters>
        </KineticLaw>
      </Reaction>
      <Reaction key="Reaction_1" name="vb6" reversible="false" fast="false">
        <MiriamAnnotation>
<rdf:RDF xmlns:dcterms="http://purl.org/dc/terms/" xmlns:rdf="http://www.w3.org/1999/02/22-rdf-syntax-ns#">
  <rdf:Description rdf:about="#Reaction_1">
    <dcterms:created>
      <rdf:Description>
        <dcterms:W3CDTF>2013-12-12T15:33:54Z</dcterms:W3CDTF>
      </rdf:Description>
    </dcterms:created>
  </rdf:Description>
</rdf:RDF>
        </MiriamAnnotation>
        <ListOfSubstrates>
          <Substrate metabolite="Metabolite_1" stoichiometry="1"/>
        </ListOfSubstrates>
        <ListOfConstants>
          <Constant key="Parameter_4382" name="k1" value="1.08477"/>
        </ListOfConstants>
        <KineticLaw function="Function_13">
          <ListOfCallParameters>
            <CallParameter functionParameter="FunctionParameter_81">
              <SourceParameter reference="ModelValue_17"/>
            </CallParameter>
            <CallParameter functionParameter="FunctionParameter_79">
              <SourceParameter reference="Metabolite_1"/>
            </CallParameter>
          </ListOfCallParameters>
        </KineticLaw>
      </Reaction>
      <Reaction key="Reaction_2" name="vb3" reversible="false" fast="false">
        <MiriamAnnotation>
<rdf:RDF xmlns:dcterms="http://purl.org/dc/terms/" xmlns:rdf="http://www.w3.org/1999/02/22-rdf-syntax-ns#">
  <rdf:Description rdf:about="#Reaction_2">
    <dcterms:created>
      <rdf:Description>
        <dcterms:W3CDTF>2013-12-12T12:11:00Z</dcterms:W3CDTF>
      </rdf:Description>
    </dcterms:created>
  </rdf:Description>
</rdf:RDF>
        </MiriamAnnotation>
        <ListOfProducts>
          <Product metabolite="Metabolite_3" stoichiometry="1"/>
        </ListOfProducts>
        <ListOfConstants>
          <Constant key="Parameter_4381" name="v" value="99.84"/>
        </ListOfConstants>
        <KineticLaw function="Function_6">
          <ListOfCallParameters>
            <CallParameter functionParameter="FunctionParameter_49">
              <SourceParameter reference="Parameter_4381"/>
            </CallParameter>
          </ListOfCallParameters>
        </KineticLaw>
      </Reaction>
      <Reaction key="Reaction_3" name="vb4" reversible="false" fast="false">
        <MiriamAnnotation>
<rdf:RDF xmlns:dcterms="http://purl.org/dc/terms/" xmlns:rdf="http://www.w3.org/1999/02/22-rdf-syntax-ns#">
  <rdf:Description rdf:about="#Reaction_3">
    <dcterms:created>
      <rdf:Description>
        <dcterms:W3CDTF>2013-12-12T15:37:03Z</dcterms:W3CDTF>
      </rdf:Description>
    </dcterms:created>
  </rdf:Description>
</rdf:RDF>
        </MiriamAnnotation>
        <ListOfSubstrates>
          <Substrate metabolite="Metabolite_3" stoichiometry="1"/>
        </ListOfSubstrates>
        <ListOfConstants>
          <Constant key="Parameter_4380" name="k1" value="5987.91"/>
        </ListOfConstants>
        <KineticLaw function="Function_13">
          <ListOfCallParameters>
            <CallParameter functionParameter="FunctionParameter_81">
              <SourceParameter reference="ModelValue_16"/>
            </CallParameter>
            <CallParameter functionParameter="FunctionParameter_79">
              <SourceParameter reference="Metabolite_3"/>
            </CallParameter>
          </ListOfCallParameters>
        </KineticLaw>
      </Reaction>
      <Reaction key="Reaction_4" name="vb7" reversible="false" fast="false">
        <MiriamAnnotation>
<rdf:RDF xmlns:dcterms="http://purl.org/dc/terms/" xmlns:rdf="http://www.w3.org/1999/02/22-rdf-syntax-ns#">
  <rdf:Description rdf:about="#Reaction_4">
    <dcterms:created>
      <rdf:Description>
        <dcterms:W3CDTF>2013-12-12T15:37:08Z</dcterms:W3CDTF>
      </rdf:Description>
    </dcterms:created>
  </rdf:Description>
</rdf:RDF>
        </MiriamAnnotation>
        <ListOfSubstrates>
          <Substrate metabolite="Metabolite_1" stoichiometry="1"/>
          <Substrate metabolite="Metabolite_3" stoichiometry="1"/>
        </ListOfSubstrates>
        <ListOfProducts>
          <Product metabolite="Metabolite_5" stoichiometry="1"/>
        </ListOfProducts>
        <ListOfConstants>
          <Constant key="Parameter_4379" name="k1" value="10"/>
        </ListOfConstants>
        <KineticLaw function="Function_13">
          <ListOfCallParameters>
            <CallParameter functionParameter="FunctionParameter_81">
              <SourceParameter reference="Parameter_4379"/>
            </CallParameter>
            <CallParameter functionParameter="FunctionParameter_79">
              <SourceParameter reference="Metabolite_1"/>
              <SourceParameter reference="Metabolite_3"/>
            </CallParameter>
          </ListOfCallParameters>
        </KineticLaw>
      </Reaction>
      <Reaction key="Reaction_5" name="vb8" reversible="false" fast="false">
        <MiriamAnnotation>
<rdf:RDF xmlns:dcterms="http://purl.org/dc/terms/" xmlns:rdf="http://www.w3.org/1999/02/22-rdf-syntax-ns#">
  <rdf:Description rdf:about="#Reaction_5">
    <dcterms:created>
      <rdf:Description>
        <dcterms:W3CDTF>2013-12-12T15:37:12Z</dcterms:W3CDTF>
      </rdf:Description>
    </dcterms:created>
  </rdf:Description>
</rdf:RDF>
        </MiriamAnnotation>
        <ListOfSubstrates>
          <Substrate metabolite="Metabolite_5" stoichiometry="1"/>
        </ListOfSubstrates>
        <ListOfProducts>
          <Product metabolite="Metabolite_1" stoichiometry="1"/>
          <Product metabolite="Metabolite_3" stoichiometry="1"/>
        </ListOfProducts>
        <ListOfConstants>
          <Constant key="Parameter_4378" name="k1" value="1.12436"/>
        </ListOfConstants>
        <KineticLaw function="Function_13">
          <ListOfCallParameters>
            <CallParameter functionParameter="FunctionParameter_81">
              <SourceParameter reference="ModelValue_18"/>
            </CallParameter>
            <CallParameter functionParameter="FunctionParameter_79">
              <SourceParameter reference="Metabolite_5"/>
            </CallParameter>
          </ListOfCallParameters>
        </KineticLaw>
      </Reaction>
      <Reaction key="Reaction_6" name="vb1" reversible="false" fast="false">
        <MiriamAnnotation>
<rdf:RDF xmlns:dcterms="http://purl.org/dc/terms/" xmlns:rdf="http://www.w3.org/1999/02/22-rdf-syntax-ns#">
  <rdf:Description rdf:about="#Reaction_6">
    <dcterms:created>
      <rdf:Description>
        <dcterms:W3CDTF>2013-12-12T12:26:02Z</dcterms:W3CDTF>
      </rdf:Description>
    </dcterms:created>
  </rdf:Description>
</rdf:RDF>
        </MiriamAnnotation>
        <ListOfSubstrates>
          <Substrate metabolite="Metabolite_5" stoichiometry="1"/>
        </ListOfSubstrates>
        <ListOfProducts>
          <Product metabolite="Metabolite_7" stoichiometry="1"/>
        </ListOfProducts>
        <ListOfModifiers>
          <Modifier metabolite="Metabolite_9" stoichiometry="1"/>
        </ListOfModifiers>
        <ListOfConstants>
          <Constant key="Parameter_4377" name="Ki" value="0.394586"/>
          <Constant key="Parameter_4376" name="h" value="4.93142"/>
          <Constant key="Parameter_4375" name="k1" value="4.00486"/>
          <Constant key="Parameter_4374" name="ka" value="3.40431"/>
          <Constant key="Parameter_4373" name="kb" value="0.324616"/>
          <Constant key="Parameter_4372" name="Kma" value="0.00114392"/>
          <Constant key="Parameter_4371" name="Kmb" value="0.00842472"/>
          <Constant key="Parameter_4370" name="k0" value="0.10249"/>
        </ListOfConstants>
        <KineticLaw function="Function_40">
          <ListOfCallParameters>
            <CallParameter functionParameter="FunctionParameter_264">
              <SourceParameter reference="Metabolite_5"/>
            </CallParameter>
            <CallParameter functionParameter="FunctionParameter_276">
              <SourceParameter reference="Parameter_4377"/>
            </CallParameter>
            <CallParameter functionParameter="FunctionParameter_278">
              <SourceParameter reference="Metabolite_9"/>
            </CallParameter>
            <CallParameter functionParameter="FunctionParameter_280">
              <SourceParameter reference="Parameter_4376"/>
            </CallParameter>
            <CallParameter functionParameter="FunctionParameter_258">
              <SourceParameter reference="Parameter_4375"/>
            </CallParameter>
            <CallParameter functionParameter="FunctionParameter_268">
              <SourceParameter reference="Metabolite_7"/>
            </CallParameter>
            <CallParameter functionParameter="FunctionParameter_266">
              <SourceParameter reference="Parameter_4374"/>
            </CallParameter>
            <CallParameter functionParameter="FunctionParameter_272">
              <SourceParameter reference="Parameter_4373"/>
            </CallParameter>
            <CallParameter functionParameter="FunctionParameter_274">
              <SourceParameter reference="Parameter_4372"/>
            </CallParameter>
            <CallParameter functionParameter="FunctionParameter_270">
              <SourceParameter reference="Parameter_4371"/>
            </CallParameter>
            <CallParameter functionParameter="FunctionParameter_254">
              <SourceParameter reference="Parameter_4370"/>
            </CallParameter>
          </ListOfCallParameters>
        </KineticLaw>
      </Reaction>
      <Reaction key="Reaction_7" name="vb2" reversible="false" fast="false">
        <MiriamAnnotation>
<rdf:RDF xmlns:dcterms="http://purl.org/dc/terms/" xmlns:rdf="http://www.w3.org/1999/02/22-rdf-syntax-ns#">
  <rdf:Description rdf:about="#Reaction_7">
    <dcterms:created>
      <rdf:Description>
        <dcterms:W3CDTF>2013-12-12T15:49:30Z</dcterms:W3CDTF>
      </rdf:Description>
    </dcterms:created>
  </rdf:Description>
</rdf:RDF>
        </MiriamAnnotation>
        <ListOfSubstrates>
          <Substrate metabolite="Metabolite_7" stoichiometry="1"/>
        </ListOfSubstrates>
        <ListOfProducts>
          <Product metabolite="Metabolite_5" stoichiometry="1"/>
        </ListOfProducts>
        <ListOfConstants>
          <Constant key="Parameter_4369" name="k1" value="2.46078"/>
        </ListOfConstants>
        <KineticLaw function="Function_13">
          <ListOfCallParameters>
            <CallParameter functionParameter="FunctionParameter_81">
              <SourceParameter reference="ModelValue_19"/>
            </CallParameter>
            <CallParameter functionParameter="FunctionParameter_79">
              <SourceParameter reference="Metabolite_7"/>
            </CallParameter>
          </ListOfCallParameters>
        </KineticLaw>
      </Reaction>
      <Reaction key="Reaction_8" name="va3" reversible="false" fast="false">
        <MiriamAnnotation>
<rdf:RDF xmlns:dcterms="http://purl.org/dc/terms/" xmlns:rdf="http://www.w3.org/1999/02/22-rdf-syntax-ns#">
  <rdf:Description rdf:about="#Reaction_8">
    <dcterms:created>
      <rdf:Description>
        <dcterms:W3CDTF>2013-12-12T15:53:53Z</dcterms:W3CDTF>
      </rdf:Description>
    </dcterms:created>
  </rdf:Description>
</rdf:RDF>
        </MiriamAnnotation>
        <ListOfProducts>
          <Product metabolite="Metabolite_17" stoichiometry="1"/>
        </ListOfProducts>
        <ListOfModifiers>
          <Modifier metabolite="Metabolite_15" stoichiometry="1"/>
        </ListOfModifiers>
        <ListOfConstants>
          <Constant key="Parameter_4368" name="k" value="0.00547468"/>
        </ListOfConstants>
        <KineticLaw function="Function_41">
          <ListOfCallParameters>
            <CallParameter functionParameter="FunctionParameter_281">
              <SourceParameter reference="Parameter_4368"/>
            </CallParameter>
            <CallParameter functionParameter="FunctionParameter_277">
              <SourceParameter reference="Metabolite_15"/>
            </CallParameter>
          </ListOfCallParameters>
        </KineticLaw>
      </Reaction>
      <Reaction key="Reaction_9" name="va2" reversible="false" fast="false">
        <MiriamAnnotation>
<rdf:RDF xmlns:dcterms="http://purl.org/dc/terms/" xmlns:rdf="http://www.w3.org/1999/02/22-rdf-syntax-ns#">
  <rdf:Description rdf:about="#Reaction_9">
    <dcterms:created>
      <rdf:Description>
        <dcterms:W3CDTF>2013-12-12T16:54:37Z</dcterms:W3CDTF>
      </rdf:Description>
    </dcterms:created>
  </rdf:Description>
</rdf:RDF>
        </MiriamAnnotation>
        <ListOfSubstrates>
          <Substrate metabolite="Metabolite_11" stoichiometry="1"/>
        </ListOfSubstrates>
        <ListOfConstants>
          <Constant key="Parameter_4367" name="k1" value="0.0164994"/>
        </ListOfConstants>
        <KineticLaw function="Function_13">
          <ListOfCallParameters>
            <CallParameter functionParameter="FunctionParameter_81">
              <SourceParameter reference="Parameter_4367"/>
            </CallParameter>
            <CallParameter functionParameter="FunctionParameter_79">
              <SourceParameter reference="Metabolite_11"/>
            </CallParameter>
          </ListOfCallParameters>
        </KineticLaw>
      </Reaction>
      <Reaction key="Reaction_10" name="va1" reversible="false" fast="false">
        <MiriamAnnotation>
<rdf:RDF xmlns:dcterms="http://purl.org/dc/terms/" xmlns:rdf="http://www.w3.org/1999/02/22-rdf-syntax-ns#">
  <rdf:Description rdf:about="#Reaction_10">
    <dcterms:created>
      <rdf:Description>
        <dcterms:W3CDTF>2013-12-12T16:54:39Z</dcterms:W3CDTF>
      </rdf:Description>
    </dcterms:created>
  </rdf:Description>
</rdf:RDF>
        </MiriamAnnotation>
        <ListOfSubstrates>
          <Substrate metabolite="Metabolite_13" stoichiometry="1"/>
        </ListOfSubstrates>
        <ListOfConstants>
          <Constant key="Parameter_4366" name="k1" value="0.234805"/>
        </ListOfConstants>
        <KineticLaw function="Function_13">
          <ListOfCallParameters>
            <CallParameter functionParameter="FunctionParameter_81">
              <SourceParameter reference="Parameter_4366"/>
            </CallParameter>
            <CallParameter functionParameter="FunctionParameter_79">
              <SourceParameter reference="Metabolite_13"/>
            </CallParameter>
          </ListOfCallParameters>
        </KineticLaw>
      </Reaction>
      <Reaction key="Reaction_11" name="va5" reversible="false" fast="false">
        <MiriamAnnotation>
<rdf:RDF xmlns:dcterms="http://purl.org/dc/terms/" xmlns:rdf="http://www.w3.org/1999/02/22-rdf-syntax-ns#">
  <rdf:Description rdf:about="#Reaction_11">
    <dcterms:created>
      <rdf:Description>
        <dcterms:W3CDTF>2014-01-29T17:17:46Z</dcterms:W3CDTF>
      </rdf:Description>
    </dcterms:created>
  </rdf:Description>
</rdf:RDF>
        </MiriamAnnotation>
        <ListOfProducts>
          <Product metabolite="Metabolite_9" stoichiometry="1"/>
        </ListOfProducts>
        <ListOfModifiers>
          <Modifier metabolite="Metabolite_17" stoichiometry="1"/>
        </ListOfModifiers>
        <ListOfConstants>
          <Constant key="Parameter_4365" name="k" value="193.258"/>
        </ListOfConstants>
        <KineticLaw function="Function_41">
          <ListOfCallParameters>
            <CallParameter functionParameter="FunctionParameter_281">
              <SourceParameter reference="Parameter_4365"/>
            </CallParameter>
            <CallParameter functionParameter="FunctionParameter_277">
              <SourceParameter reference="Metabolite_17"/>
            </CallParameter>
          </ListOfCallParameters>
        </KineticLaw>
      </Reaction>
      <Reaction key="Reaction_12" name="va6" reversible="false" fast="false">
        <MiriamAnnotation>
<rdf:RDF xmlns:dcterms="http://purl.org/dc/terms/" xmlns:rdf="http://www.w3.org/1999/02/22-rdf-syntax-ns#">
  <rdf:Description rdf:about="#Reaction_12">
    <dcterms:created>
      <rdf:Description>
        <dcterms:W3CDTF>2014-01-29T17:18:09Z</dcterms:W3CDTF>
      </rdf:Description>
    </dcterms:created>
  </rdf:Description>
</rdf:RDF>
        </MiriamAnnotation>
        <ListOfSubstrates>
          <Substrate metabolite="Metabolite_9" stoichiometry="1"/>
        </ListOfSubstrates>
        <ListOfConstants>
          <Constant key="Parameter_4364" name="k1" value="-1.#IND"/>
        </ListOfConstants>
        <KineticLaw function="Function_13">
          <ListOfCallParameters>
            <CallParameter functionParameter="FunctionParameter_81">
              <SourceParameter reference="ModelValue_21"/>
            </CallParameter>
            <CallParameter functionParameter="FunctionParameter_79">
              <SourceParameter reference="Metabolite_9"/>
            </CallParameter>
          </ListOfCallParameters>
        </KineticLaw>
      </Reaction>
      <Reaction key="Reaction_13" name="va4" reversible="false" fast="false">
        <MiriamAnnotation>
<rdf:RDF xmlns:dcterms="http://purl.org/dc/terms/" xmlns:rdf="http://www.w3.org/1999/02/22-rdf-syntax-ns#">
  <rdf:Description rdf:about="#Reaction_13">
    <dcterms:created>
      <rdf:Description>
        <dcterms:W3CDTF>2014-02-07T16:04:25Z</dcterms:W3CDTF>
      </rdf:Description>
    </dcterms:created>
  </rdf:Description>
</rdf:RDF>
        </MiriamAnnotation>
        <ListOfSubstrates>
          <Substrate metabolite="Metabolite_17" stoichiometry="1"/>
        </ListOfSubstrates>
        <ListOfConstants>
          <Constant key="Parameter_4363" name="k1" value="-1.#IND"/>
        </ListOfConstants>
        <KineticLaw function="Function_13">
          <ListOfCallParameters>
            <CallParameter functionParameter="FunctionParameter_81">
              <SourceParameter reference="ModelValue_22"/>
            </CallParameter>
            <CallParameter functionParameter="FunctionParameter_79">
              <SourceParameter reference="Metabolite_17"/>
            </CallParameter>
          </ListOfCallParameters>
        </KineticLaw>
      </Reaction>
    </ListOfReactions>
    <ListOfEvents>
      <Event key="Event_0" name="DNADamage" fireAtInitialTime="0" persistentTrigger="0">
        <MiriamAnnotation>
<rdf:RDF xmlns:dcterms="http://purl.org/dc/terms/" xmlns:rdf="http://www.w3.org/1999/02/22-rdf-syntax-ns#">
  <rdf:Description rdf:about="#Event_0">
    <dcterms:created>
      <rdf:Description>
        <dcterms:W3CDTF>2013-12-19T10:16:26Z</dcterms:W3CDTF>
      </rdf:Description>
    </dcterms:created>
  </rdf:Description>
</rdf:RDF>
        </MiriamAnnotation>
        <TriggerExpression>
          &lt;CN=Root,Model=New Model,Reference=Time&gt; &gt; 0
        </TriggerExpression>
        <ListOfAssignments>
          <Assignment targetKey="ModelValue_9">
            <Expression>
              &lt;CN=Root,Model=New Model,Vector=Values[TAF],Reference=InitialValue&gt;+&lt;CN=Root,Model=New Model,Vector=Values[k_TAF],Reference=Value&gt;*sqrt(&lt;CN=Root,Model=New Model,Vector=Values[Gy],Reference=Value&gt;)
            </Expression>
          </Assignment>
          <Assignment targetKey="Metabolite_11">
            <Expression>
              &lt;CN=Root,Model=New Model,Vector=Values[prop_C],Reference=Value&gt;*&lt;CN=Root,Model=New Model,Vector=Values[DNAdamagefoci_0],Reference=Value&gt;
            </Expression>
          </Assignment>
          <Assignment targetKey="Metabolite_13">
            <Expression>
              (1-&lt;CN=Root,Model=New Model,Vector=Values[prop_C],Reference=Value&gt;)*&lt;CN=Root,Model=New Model,Vector=Values[DNAdamagefoci_0],Reference=Value&gt;
            </Expression>
          </Assignment>
        </ListOfAssignments>
      </Event>
    </ListOfEvents>
    <ListOfModelParameterSets activeSet="ModelParameterSet_1">
      <ModelParameterSet key="ModelParameterSet_1" name="Initial State">
        <ModelParameterGroup cn="String=Initial Time" type="Group">
          <ModelParameter cn="CN=Root,Model=New Model" value="0" type="Model" simulationType="time"/>
        </ModelParameterGroup>
        <ModelParameterGroup cn="String=Initial Compartment Sizes" type="Group">
          <ModelParameter cn="CN=Root,Model=New Model,Vector=Compartments[compartment]" value="1" type="Compartment" simulationType="fixed"/>
        </ModelParameterGroup>
        <ModelParameterGroup cn="String=Initial Species Values" type="Group">
          <ModelParameter cn="CN=Root,Model=New Model,Vector=Compartments[compartment],Vector=Metabolites[CycE]" value="5.551199073034284e+018" type="Species" simulationType="reactions">
            <InitialExpression>
              &lt;CN=Root,Model=New Model,Vector=Values[CycE_0],Reference=InitialValue&gt;
            </InitialExpression>
          </ModelParameter>
          <ModelParameter cn="CN=Root,Model=New Model,Vector=Compartments[compartment],Vector=Metabolites[Cdk2]" value="1.00410783349744e+016" type="Species" simulationType="reactions">
            <InitialExpression>
              &lt;CN=Root,Model=New Model,Vector=Values[Cdk2_0],Reference=InitialValue&gt;
            </InitialExpression>
          </ModelParameter>
          <ModelParameter cn="CN=Root,Model=New Model,Vector=Compartments[compartment],Vector=Metabolites[CycECdk2]" value="8.232115563505525e+017" type="Species" simulationType="reactions">
            <InitialExpression>
              &lt;CN=Root,Model=New Model,Vector=Values[CycECdk2_0],Reference=InitialValue&gt;
            </InitialExpression>
          </ModelParameter>
          <ModelParameter cn="CN=Root,Model=New Model,Vector=Compartments[compartment],Vector=Metabolites[CycECdk2a]" value="1.37397573795566e+018" type="Species" simulationType="reactions">
            <InitialExpression>
              &lt;CN=Root,Model=New Model,Vector=Values[CycECdk2a_0],Reference=InitialValue&gt;
            </InitialExpression>
          </ModelParameter>
          <ModelParameter cn="CN=Root,Model=New Model,Vector=Compartments[compartment],Vector=Metabolites[p21]" value="6.02214179e+017" type="Species" simulationType="reactions"/>
          <ModelParameter cn="CN=Root,Model=New Model,Vector=Compartments[compartment],Vector=Metabolites[DNADamageC]" value="0" type="Species" simulationType="reactions"/>
          <ModelParameter cn="CN=Root,Model=New Model,Vector=Compartments[compartment],Vector=Metabolites[DNADamageS]" value="0" type="Species" simulationType="reactions"/>
          <ModelParameter cn="CN=Root,Model=New Model,Vector=Compartments[compartment],Vector=Metabolites[DDR]" value="1.606049811688532e+018" type="Species" simulationType="assignment"/>
          <ModelParameter cn="CN=Root,Model=New Model,Vector=Compartments[compartment],Vector=Metabolites[p53]" value="6.02214179e+017" type="Species" simulationType="reactions"/>
        </ModelParameterGroup>
        <ModelParameterGroup cn="String=Initial Global Quantities" type="Group">
          <ModelParameter cn="CN=Root,Model=New Model,Vector=Values[CycECdk2a_0]" value="2.28154" type="ModelValue" simulationType="fixed"/>
          <ModelParameter cn="CN=Root,Model=New Model,Vector=Values[CycECdk2_0]" value="1.36697471606784" type="ModelValue" simulationType="fixed"/>
          <ModelParameter cn="CN=Root,Model=New Model,Vector=Values[Cdk2_0]" value="0.0166736" type="ModelValue" simulationType="fixed"/>
          <ModelParameter cn="CN=Root,Model=New Model,Vector=Values[CycE_0]" value="9.217981353830401" type="ModelValue" simulationType="fixed"/>
          <ModelParameter cn="CN=Root,Model=New Model,Vector=Values[Cdk2_T]" value="3.66518831606784" type="ModelValue" simulationType="assignment"/>
          <ModelParameter cn="CN=Root,Model=New Model,Vector=Values[Gy]" value="0" type="ModelValue" simulationType="fixed"/>
          <ModelParameter cn="CN=Root,Model=New Model,Vector=Values[prop_C]" value="0.0905648" type="ModelValue" simulationType="fixed"/>
          <ModelParameter cn="CN=Root,Model=New Model,Vector=Values[FociPerGy]" value="28.9678" type="ModelValue" simulationType="fixed"/>
          <ModelParameter cn="CN=Root,Model=New Model,Vector=Values[k_TAF]" value="0.973822" type="ModelValue" simulationType="fixed"/>
          <ModelParameter cn="CN=Root,Model=New Model,Vector=Values[TAF]" value="0.506228" type="ModelValue" simulationType="fixed"/>
          <ModelParameter cn="CN=Root,Model=New Model,Vector=Values[DNAdamagefoci_0]" value="0" type="ModelValue" simulationType="assignment"/>
          <ModelParameter cn="CN=Root,Model=New Model,Vector=Values[BaseDNAdamage]" value="2.16068" type="ModelValue" simulationType="fixed"/>
          <ModelParameter cn="CN=Root,Model=New Model,Vector=Values[Cdk2_Thr160]" value="3.64851471606784" type="ModelValue" simulationType="assignment"/>
          <ModelParameter cn="CN=Root,Model=New Model,Vector=Values[Fit_Cdk2_Thr160]" value="1" type="ModelValue" simulationType="assignment"/>
          <ModelParameter cn="CN=Root,Model=New Model,Vector=Values[Fit_Cdk2_T]" value="1" type="ModelValue" simulationType="assignment"/>
          <ModelParameter cn="CN=Root,Model=New Model,Vector=Values[Fit_CycE_T]" value="1" type="ModelValue" simulationType="assignment"/>
          <ModelParameter cn="CN=Root,Model=New Model,Vector=Values[k4b]" value="5987.909029843585" type="ModelValue" simulationType="fixed">
            <InitialExpression>
              &lt;CN=Root,Model=New Model,Vector=Reactions[vb3],ParameterGroup=Parameters,Parameter=v,Reference=Value&gt;/&lt;CN=Root,Model=New Model,Vector=Compartments[compartment],Vector=Metabolites[Cdk2],Reference=InitialConcentration&gt;
            </InitialExpression>
          </ModelParameter>
          <ModelParameter cn="CN=Root,Model=New Model,Vector=Values[k6b]" value="1.084766785283733" type="ModelValue" simulationType="fixed">
            <InitialExpression>
              &lt;CN=Root,Model=New Model,Vector=Reactions[vb5],ParameterGroup=Parameters,Parameter=v,Reference=Value&gt;/&lt;CN=Root,Model=New Model,Vector=Compartments[compartment],Vector=Metabolites[CycE],Reference=InitialConcentration&gt;
            </InitialExpression>
          </ModelParameter>
          <ModelParameter cn="CN=Root,Model=New Model,Vector=Values[k8b]" value="1.124358278866651" type="ModelValue" simulationType="fixed">
            <InitialExpression>
              &lt;CN=Root,Model=New Model,Vector=Reactions[vb7],ParameterGroup=Parameters,Parameter=k1,Reference=Value&gt;*&lt;CN=Root,Model=New Model,Vector=Compartments[compartment],Vector=Metabolites[Cdk2],Reference=InitialConcentration&gt;*&lt;CN=Root,Model=New Model,Vector=Compartments[compartment],Vector=Metabolites[CycE],Reference=InitialConcentration&gt;/&lt;CN=Root,Model=New Model,Vector=Compartments[compartment],Vector=Metabolites[CycECdk2],Reference=InitialConcentration&gt;
            </InitialExpression>
          </ModelParameter>
          <ModelParameter cn="CN=Root,Model=New Model,Vector=Values[k2b]" value="2.435946628092816" type="ModelValue" simulationType="fixed">
            <InitialExpression>
              &lt;CN=Root,Model=New Model,Vector=Compartments[compartment],Vector=Metabolites[CycECdk2],Reference=InitialConcentration&gt;*(&lt;CN=Root,Model=New Model,Vector=Reactions[vb1],ParameterGroup=Parameters,Parameter=k0,Reference=Value&gt;+&lt;CN=Root,Model=New Model,Vector=Reactions[vb1],ParameterGroup=Parameters,Parameter=k1,Reference=Value&gt;*2*&lt;CN=Root,Model=New Model,Vector=Reactions[vb1],ParameterGroup=Parameters,Parameter=ka,Reference=Value&gt;*&lt;CN=Root,Model=New Model,Vector=Compartments[compartment],Vector=Metabolites[CycECdk2a],Reference=InitialConcentration&gt;*&lt;CN=Root,Model=New Model,Vector=Reactions[vb1],ParameterGroup=Parameters,Parameter=Kmb,Reference=Value&gt;/(&lt;CN=Root,Model=New Model,Vector=Reactions[vb1],ParameterGroup=Parameters,Parameter=kb,Reference=Value&gt;-&lt;CN=Root,Model=New Model,Vector=Reactions[vb1],ParameterGroup=Parameters,Parameter=ka,Reference=Value&gt;*&lt;CN=Root,Model=New Model,Vector=Compartments[compartment],Vector=Metabolites[CycECdk2a],Reference=InitialConcentration&gt;+&lt;CN=Root,Model=New Model,Vector=Reactions[vb1],ParameterGroup=Parameters,Parameter=kb,Reference=Value&gt;*&lt;CN=Root,Model=New Model,Vector=Reactions[vb1],ParameterGroup=Parameters,Parameter=Kma,Reference=Value&gt;+&lt;CN=Root,Model=New Model,Vector=Reactions[vb1],ParameterGroup=Parameters,Parameter=ka,Reference=Value&gt;*&lt;CN=Root,Model=New Model,Vector=Compartments[compartment],Vector=Metabolites[CycECdk2a],Reference=InitialConcentration&gt;*&lt;CN=Root,Model=New Model,Vector=Reactions[vb1],ParameterGroup=Parameters,Parameter=Kmb,Reference=Value&gt;+sqrt((&lt;CN=Root,Model=New Model,Vector=Reactions[vb1],ParameterGroup=Parameters,Parameter=kb,Reference=Value&gt;-&lt;CN=Root,Model=New Model,Vector=Reactions[vb1],ParameterGroup=Parameters,Parameter=ka,Reference=Value&gt;*&lt;CN=Root,Model=New Model,Vector=Compartments[compartment],Vector=Metabolites[CycECdk2a],Reference=InitialConcentration&gt;+&lt;CN=Root,Model=New Model,Vector=Reactions[vb1],ParameterGroup=Parameters,Parameter=kb,Reference=Value&gt;*&lt;CN=Root,Model=New Model,Vector=Reactions[vb1],ParameterGroup=Parameters,Parameter=Kma,Reference=Value&gt;+&lt;CN=Root,Model=New Model,Vector=Reactions[vb1],ParameterGroup=Parameters,Parameter=ka,Reference=Value&gt;*&lt;CN=Root,Model=New Model,Vector=Compartments[compartment],Vector=Metabolites[CycECdk2a],Reference=InitialConcentration&gt;*&lt;CN=Root,Model=New Model,Vector=Reactions[vb1],ParameterGroup=Parameters,Parameter=Kmb,Reference=Value&gt;)^2-4*(&lt;CN=Root,Model=New Model,Vector=Reactions[vb1],ParameterGroup=Parameters,Parameter=kb,Reference=Value&gt;-&lt;CN=Root,Model=New Model,Vector=Reactions[vb1],ParameterGroup=Parameters,Parameter=ka,Reference=Value&gt;*&lt;CN=Root,Model=New Model,Vector=Compartments[compartment],Vector=Metabolites[CycECdk2a],Reference=InitialConcentration&gt;)*&lt;CN=Root,Model=New Model,Vector=Reactions[vb1],ParameterGroup=Parameters,Parameter=ka,Reference=Value&gt;*&lt;CN=Root,Model=New Model,Vector=Compartments[compartment],Vector=Metabolites[CycECdk2a],Reference=InitialConcentration&gt;*&lt;CN=Root,Model=New Model,Vector=Reactions[vb1],ParameterGroup=Parameters,Parameter=Kmb,Reference=Value&gt;)))/(1+(&lt;CN=Root,Model=New Model,Vector=Reactions[vb1],ParameterGroup=Parameters,Parameter=Ki,Reference=Value&gt;*&lt;CN=Root,Model=New Model,Vector=Compartments[compartment],Vector=Metabolites[p21],Reference=InitialConcentration&gt;)^&lt;CN=Root,Model=New Model,Vector=Reactions[vb1],ParameterGroup=Parameters,Parameter=h,Reference=Value&gt;)/&lt;CN=Root,Model=New Model,Vector=Compartments[compartment],Vector=Metabolites[CycECdk2a],Reference=InitialConcentration&gt;
            </InitialExpression>
          </ModelParameter>
          <ModelParameter cn="CN=Root,Model=New Model,Vector=Values[CycE_T]" value="12.86649606989824" type="ModelValue" simulationType="assignment"/>
          <ModelParameter cn="CN=Root,Model=New Model,Vector=Values[k6a]" value="193.258" type="ModelValue" simulationType="fixed">
            <InitialExpression>
              &lt;CN=Root,Model=New Model,Vector=Reactions[va5],ParameterGroup=Parameters,Parameter=k,Reference=Value&gt;*&lt;CN=Root,Model=New Model,Vector=Compartments[compartment],Vector=Metabolites[p53],Reference=InitialConcentration&gt;/&lt;CN=Root,Model=New Model,Vector=Compartments[compartment],Vector=Metabolites[p21],Reference=InitialConcentration&gt;
            </InitialExpression>
          </ModelParameter>
          <ModelParameter cn="CN=Root,Model=New Model,Vector=Values[k4a]" value="0.01460046788944" type="ModelValue" simulationType="fixed">
            <InitialExpression>
              &lt;CN=Root,Model=New Model,Vector=Reactions[va3],ParameterGroup=Parameters,Parameter=k,Reference=Value&gt;*&lt;CN=Root,Model=New Model,Vector=Compartments[compartment],Vector=Metabolites[DDR],Reference=InitialConcentration&gt;/&lt;CN=Root,Model=New Model,Vector=Compartments[compartment],Vector=Metabolites[p53],Reference=InitialConcentration&gt;
            </InitialExpression>
          </ModelParameter>
          <ModelParameter cn="CN=Root,Model=New Model,Vector=Values[Fit_Cdk2a]" value="1" type="ModelValue" simulationType="assignment"/>
        </ModelParameterGroup>
        <ModelParameterGroup cn="String=Kinetic Parameters" type="Group">
          <ModelParameterGroup cn="CN=Root,Model=New Model,Vector=Reactions[vb5]" type="Reaction">
            <ModelParameter cn="CN=Root,Model=New Model,Vector=Reactions[vb5],ParameterGroup=Parameters,Parameter=v" value="9.999359999999999" type="ReactionParameter" simulationType="fixed"/>
          </ModelParameterGroup>
          <ModelParameterGroup cn="CN=Root,Model=New Model,Vector=Reactions[vb6]" type="Reaction">
            <ModelParameter cn="CN=Root,Model=New Model,Vector=Reactions[vb6],ParameterGroup=Parameters,Parameter=k1" value="1.084766785283733" type="ReactionParameter" simulationType="assignment">
              <InitialExpression>
                &lt;CN=Root,Model=New Model,Vector=Values[k6b],Reference=InitialValue&gt;
              </InitialExpression>
            </ModelParameter>
          </ModelParameterGroup>
          <ModelParameterGroup cn="CN=Root,Model=New Model,Vector=Reactions[vb3]" type="Reaction">
            <ModelParameter cn="CN=Root,Model=New Model,Vector=Reactions[vb3],ParameterGroup=Parameters,Parameter=v" value="99.84" type="ReactionParameter" simulationType="fixed"/>
          </ModelParameterGroup>
          <ModelParameterGroup cn="CN=Root,Model=New Model,Vector=Reactions[vb4]" type="Reaction">
            <ModelParameter cn="CN=Root,Model=New Model,Vector=Reactions[vb4],ParameterGroup=Parameters,Parameter=k1" value="5987.909029843585" type="ReactionParameter" simulationType="assignment">
              <InitialExpression>
                &lt;CN=Root,Model=New Model,Vector=Values[k4b],Reference=InitialValue&gt;
              </InitialExpression>
            </ModelParameter>
          </ModelParameterGroup>
          <ModelParameterGroup cn="CN=Root,Model=New Model,Vector=Reactions[vb7]" type="Reaction">
            <ModelParameter cn="CN=Root,Model=New Model,Vector=Reactions[vb7],ParameterGroup=Parameters,Parameter=k1" value="10" type="ReactionParameter" simulationType="fixed"/>
          </ModelParameterGroup>
          <ModelParameterGroup cn="CN=Root,Model=New Model,Vector=Reactions[vb8]" type="Reaction">
            <ModelParameter cn="CN=Root,Model=New Model,Vector=Reactions[vb8],ParameterGroup=Parameters,Parameter=k1" value="1.124358278866651" type="ReactionParameter" simulationType="assignment">
              <InitialExpression>
                &lt;CN=Root,Model=New Model,Vector=Values[k8b],Reference=InitialValue&gt;
              </InitialExpression>
            </ModelParameter>
          </ModelParameterGroup>
          <ModelParameterGroup cn="CN=Root,Model=New Model,Vector=Reactions[vb1]" type="Reaction">
            <ModelParameter cn="CN=Root,Model=New Model,Vector=Reactions[vb1],ParameterGroup=Parameters,Parameter=Ki" value="0.394586" type="ReactionParameter" simulationType="fixed"/>
            <ModelParameter cn="CN=Root,Model=New Model,Vector=Reactions[vb1],ParameterGroup=Parameters,Parameter=h" value="4.93142" type="ReactionParameter" simulationType="fixed"/>
            <ModelParameter cn="CN=Root,Model=New Model,Vector=Reactions[vb1],ParameterGroup=Parameters,Parameter=k1" value="4.00486" type="ReactionParameter" simulationType="fixed"/>
            <ModelParameter cn="CN=Root,Model=New Model,Vector=Reactions[vb1],ParameterGroup=Parameters,Parameter=ka" value="3.40431" type="ReactionParameter" simulationType="fixed"/>
            <ModelParameter cn="CN=Root,Model=New Model,Vector=Reactions[vb1],ParameterGroup=Parameters,Parameter=kb" value="0.324616" type="ReactionParameter" simulationType="fixed"/>
            <ModelParameter cn="CN=Root,Model=New Model,Vector=Reactions[vb1],ParameterGroup=Parameters,Parameter=Kma" value="0.001143917344" type="ReactionParameter" simulationType="fixed"/>
            <ModelParameter cn="CN=Root,Model=New Model,Vector=Reactions[vb1],ParameterGroup=Parameters,Parameter=Kmb" value="0.00842472" type="ReactionParameter" simulationType="fixed"/>
            <ModelParameter cn="CN=Root,Model=New Model,Vector=Reactions[vb1],ParameterGroup=Parameters,Parameter=k0" value="0.10249" type="ReactionParameter" simulationType="fixed"/>
          </ModelParameterGroup>
          <ModelParameterGroup cn="CN=Root,Model=New Model,Vector=Reactions[vb2]" type="Reaction">
            <ModelParameter cn="CN=Root,Model=New Model,Vector=Reactions[vb2],ParameterGroup=Parameters,Parameter=k1" value="2.435946628092816" type="ReactionParameter" simulationType="assignment">
              <InitialExpression>
                &lt;CN=Root,Model=New Model,Vector=Values[k2b],Reference=InitialValue&gt;
              </InitialExpression>
            </ModelParameter>
          </ModelParameterGroup>
          <ModelParameterGroup cn="CN=Root,Model=New Model,Vector=Reactions[va3]" type="Reaction">
            <ModelParameter cn="CN=Root,Model=New Model,Vector=Reactions[va3],ParameterGroup=Parameters,Parameter=k" value="0.00547468" type="ReactionParameter" simulationType="fixed"/>
          </ModelParameterGroup>
          <ModelParameterGroup cn="CN=Root,Model=New Model,Vector=Reactions[va2]" type="Reaction">
            <ModelParameter cn="CN=Root,Model=New Model,Vector=Reactions[va2],ParameterGroup=Parameters,Parameter=k1" value="0.0164994" type="ReactionParameter" simulationType="fixed"/>
          </ModelParameterGroup>
          <ModelParameterGroup cn="CN=Root,Model=New Model,Vector=Reactions[va1]" type="Reaction">
            <ModelParameter cn="CN=Root,Model=New Model,Vector=Reactions[va1],ParameterGroup=Parameters,Parameter=k1" value="0.234805" type="ReactionParameter" simulationType="fixed"/>
          </ModelParameterGroup>
          <ModelParameterGroup cn="CN=Root,Model=New Model,Vector=Reactions[va5]" type="Reaction">
            <ModelParameter cn="CN=Root,Model=New Model,Vector=Reactions[va5],ParameterGroup=Parameters,Parameter=k" value="193.258" type="ReactionParameter" simulationType="fixed"/>
          </ModelParameterGroup>
          <ModelParameterGroup cn="CN=Root,Model=New Model,Vector=Reactions[va6]" type="Reaction">
            <ModelParameter cn="CN=Root,Model=New Model,Vector=Reactions[va6],ParameterGroup=Parameters,Parameter=k1" value="193.258" type="ReactionParameter" simulationType="assignment">
              <InitialExpression>
                &lt;CN=Root,Model=New Model,Vector=Values[k6a],Reference=InitialValue&gt;
              </InitialExpression>
            </ModelParameter>
          </ModelParameterGroup>
          <ModelParameterGroup cn="CN=Root,Model=New Model,Vector=Reactions[va4]" type="Reaction">
            <ModelParameter cn="CN=Root,Model=New Model,Vector=Reactions[va4],ParameterGroup=Parameters,Parameter=k1" value="0.01460046788944" type="ReactionParameter" simulationType="assignment">
              <InitialExpression>
                &lt;CN=Root,Model=New Model,Vector=Values[k4a],Reference=InitialValue&gt;
              </InitialExpression>
            </ModelParameter>
          </ModelParameterGroup>
        </ModelParameterGroup>
      </ModelParameterSet>
    </ListOfModelParameterSets>
    <StateTemplate>
      <StateTemplateVariable objectReference="Model_3"/>
      <StateTemplateVariable objectReference="Metabolite_1"/>
      <StateTemplateVariable objectReference="Metabolite_3"/>
      <StateTemplateVariable objectReference="Metabolite_5"/>
      <StateTemplateVariable objectReference="Metabolite_9"/>
      <StateTemplateVariable objectReference="Metabolite_17"/>
      <StateTemplateVariable objectReference="Metabolite_11"/>
      <StateTemplateVariable objectReference="Metabolite_13"/>
      <StateTemplateVariable objectReference="Metabolite_7"/>
      <StateTemplateVariable objectReference="Metabolite_15"/>
      <StateTemplateVariable objectReference="ModelValue_4"/>
      <StateTemplateVariable objectReference="ModelValue_10"/>
      <StateTemplateVariable objectReference="ModelValue_12"/>
      <StateTemplateVariable objectReference="ModelValue_13"/>
      <StateTemplateVariable objectReference="ModelValue_14"/>
      <StateTemplateVariable objectReference="ModelValue_15"/>
      <StateTemplateVariable objectReference="ModelValue_20"/>
      <StateTemplateVariable objectReference="ModelValue_23"/>
      <StateTemplateVariable objectReference="Compartment_1"/>
      <StateTemplateVariable objectReference="ModelValue_0"/>
      <StateTemplateVariable objectReference="ModelValue_1"/>
      <StateTemplateVariable objectReference="ModelValue_2"/>
      <StateTemplateVariable objectReference="ModelValue_3"/>
      <StateTemplateVariable objectReference="ModelValue_5"/>
      <StateTemplateVariable objectReference="ModelValue_6"/>
      <StateTemplateVariable objectReference="ModelValue_7"/>
      <StateTemplateVariable objectReference="ModelValue_8"/>
      <StateTemplateVariable objectReference="ModelValue_9"/>
      <StateTemplateVariable objectReference="ModelValue_11"/>
      <StateTemplateVariable objectReference="ModelValue_16"/>
      <StateTemplateVariable objectReference="ModelValue_17"/>
      <StateTemplateVariable objectReference="ModelValue_18"/>
      <StateTemplateVariable objectReference="ModelValue_19"/>
      <StateTemplateVariable objectReference="ModelValue_21"/>
      <StateTemplateVariable objectReference="ModelValue_22"/>
    </StateTemplate>
    <InitialState type="initialState">
      0 5.551199073034284e+018 1.00410783349744e+016 8.232115563505525e+017 6.02214179e+017 6.02214179e+017 0 0 1.37397573795566e+018 1.606049811688532e+018 3.66518831606784 0 3.64851471606784 1 1 1 12.86649606989824 1 1 2.28154 1.36697471606784 0.0166736 9.217981353830401 0 0.0905648 28.9678 0.973822 0.506228 2.16068 5987.909029843585 1.084766785283733 1.124358278866651 2.435946628092816 193.258 0.01460046788944 
    </InitialState>
  </Model>
  <ListOfTasks>
    <Task key="Task_14" name="Steady-State" type="steadyState" scheduled="false" updateModel="false">
      <Report reference="Report_9" target="" append="1" confirmOverwrite="1"/>
      <Problem>
        <Parameter name="JacobianRequested" type="bool" value="1"/>
        <Parameter name="StabilityAnalysisRequested" type="bool" value="1"/>
      </Problem>
      <Method name="Enhanced Newton" type="EnhancedNewton">
        <Parameter name="Resolution" type="unsignedFloat" value="1e-009"/>
        <Parameter name="Derivation Factor" type="unsignedFloat" value="0.001"/>
        <Parameter name="Use Newton" type="bool" value="1"/>
        <Parameter name="Use Integration" type="bool" value="1"/>
        <Parameter name="Use Back Integration" type="bool" value="1"/>
        <Parameter name="Accept Negative Concentrations" type="bool" value="0"/>
        <Parameter name="Iteration Limit" type="unsignedInteger" value="50"/>
        <Parameter name="Maximum duration for forward integration" type="unsignedFloat" value="1000000000"/>
        <Parameter name="Maximum duration for backward integration" type="unsignedFloat" value="1000000"/>
      </Method>
    </Task>
    <Task key="Task_15" name="Time-Course" type="timeCourse" scheduled="false" updateModel="false">
      <Report reference="Report_9" target="" append="1" confirmOverwrite="1"/>
      <Problem>
        <Parameter name="StepNumber" type="unsignedInteger" value="1000"/>
        <Parameter name="StepSize" type="float" value="1"/>
        <Parameter name="Duration" type="float" value="1000"/>
        <Parameter name="TimeSeriesRequested" type="bool" value="1"/>
        <Parameter name="OutputStartTime" type="float" value="0"/>
        <Parameter name="Output Event" type="bool" value="0"/>
        <Parameter name="Continue on Simultaneous Events" type="bool" value="0"/>
      </Problem>
      <Method name="Deterministic (LSODA)" type="Deterministic(LSODA)">
        <Parameter name="Integrate Reduced Model" type="bool" value="0"/>
        <Parameter name="Relative Tolerance" type="unsignedFloat" value="1e-006"/>
        <Parameter name="Absolute Tolerance" type="unsignedFloat" value="1e-012"/>
        <Parameter name="Max Internal Steps" type="unsignedInteger" value="10000"/>
      </Method>
    </Task>
    <Task key="Task_16" name="Scan" type="scan" scheduled="false" updateModel="false">
      <Problem>
        <Parameter name="Subtask" type="unsignedInteger" value="1"/>
        <ParameterGroup name="ScanItems">
          <ParameterGroup name="ScanItem">
            <Parameter name="Maximum" type="float" value="10"/>
            <Parameter name="Minimum" type="float" value="2.5"/>
            <Parameter name="Number of steps" type="unsignedInteger" value="1"/>
            <Parameter name="Object" type="cn" value="CN=Root,Model=New Model,Vector=Values[Gy],Reference=InitialValue"/>
            <Parameter name="Type" type="unsignedInteger" value="1"/>
            <Parameter name="log" type="bool" value="0"/>
          </ParameterGroup>
        </ParameterGroup>
        <Parameter name="Output in subtask" type="bool" value="1"/>
        <Parameter name="Adjust initial conditions" type="bool" value="0"/>
      </Problem>
      <Method name="Scan Framework" type="ScanFramework">
      </Method>
    </Task>
    <Task key="Task_17" name="Elementary Flux Modes" type="fluxMode" scheduled="false" updateModel="false">
      <Report reference="Report_10" target="" append="1" confirmOverwrite="1"/>
      <Problem>
      </Problem>
      <Method name="EFM Algorithm" type="EFMAlgorithm">
      </Method>
    </Task>
    <Task key="Task_18" name="Optimization" type="optimization" scheduled="false" updateModel="false">
      <Report reference="Report_11" target="" append="1" confirmOverwrite="1"/>
      <Problem>
        <Parameter name="Subtask" type="cn" value="CN=Root,Vector=TaskList[Steady-State]"/>
        <ParameterText name="ObjectiveExpression" type="expression">
          
        </ParameterText>
        <Parameter name="Maximize" type="bool" value="0"/>
        <Parameter name="Randomize Start Values" type="bool" value="0"/>
        <Parameter name="Calculate Statistics" type="bool" value="1"/>
        <ParameterGroup name="OptimizationItemList">
        </ParameterGroup>
        <ParameterGroup name="OptimizationConstraintList">
        </ParameterGroup>
      </Problem>
      <Method name="Random Search" type="RandomSearch">
        <Parameter name="Number of Iterations" type="unsignedInteger" value="100000"/>
        <Parameter name="Random Number Generator" type="unsignedInteger" value="1"/>
        <Parameter name="Seed" type="unsignedInteger" value="0"/>
      </Method>
    </Task>
    <Task key="Task_19" name="Parameter Estimation" type="parameterFitting" scheduled="false" updateModel="true">
      <Report reference="Report_12" target="Parameter_Estimation_Results.txt" append="0" confirmOverwrite="0"/>
      <Problem>
        <Parameter name="Maximize" type="bool" value="0"/>
        <Parameter name="Randomize Start Values" type="bool" value="0"/>
        <Parameter name="Calculate Statistics" type="bool" value="1"/>
        <ParameterGroup name="OptimizationItemList">
          <ParameterGroup name="FitItem">
            <ParameterGroup name="Affected Cross Validation Experiments">
            </ParameterGroup>
            <ParameterGroup name="Affected Experiments">
            </ParameterGroup>
            <Parameter name="LowerBound" type="cn" value="0.1"/>
            <Parameter name="ObjectCN" type="cn" value="CN=Root,Model=New Model,Vector=Reactions[vb1],ParameterGroup=Parameters,Parameter=k0,Reference=Value"/>
            <Parameter name="StartValue" type="float" value="0.10249"/>
            <Parameter name="UpperBound" type="cn" value="0.3"/>
          </ParameterGroup>
          <ParameterGroup name="FitItem">
            <ParameterGroup name="Affected Cross Validation Experiments">
            </ParameterGroup>
            <ParameterGroup name="Affected Experiments">
            </ParameterGroup>
            <Parameter name="LowerBound" type="cn" value="1"/>
            <Parameter name="ObjectCN" type="cn" value="CN=Root,Model=New Model,Vector=Reactions[vb1],ParameterGroup=Parameters,Parameter=k1,Reference=Value"/>
            <Parameter name="StartValue" type="float" value="4.00486"/>
            <Parameter name="UpperBound" type="cn" value="5"/>
          </ParameterGroup>
          <ParameterGroup name="FitItem">
            <ParameterGroup name="Affected Cross Validation Experiments">
            </ParameterGroup>
            <ParameterGroup name="Affected Experiments">
            </ParameterGroup>
            <Parameter name="LowerBound" type="cn" value="0.1"/>
            <Parameter name="ObjectCN" type="cn" value="CN=Root,Model=New Model,Vector=Reactions[vb1],ParameterGroup=Parameters,Parameter=ka,Reference=Value"/>
            <Parameter name="StartValue" type="float" value="3.40431"/>
            <Parameter name="UpperBound" type="cn" value="5"/>
          </ParameterGroup>
          <ParameterGroup name="FitItem">
            <ParameterGroup name="Affected Cross Validation Experiments">
            </ParameterGroup>
            <ParameterGroup name="Affected Experiments">
            </ParameterGroup>
            <Parameter name="LowerBound" type="cn" value="0.001"/>
            <Parameter name="ObjectCN" type="cn" value="CN=Root,Model=New Model,Vector=Reactions[vb1],ParameterGroup=Parameters,Parameter=Kma,Reference=Value"/>
            <Parameter name="StartValue" type="float" value="0.001143917344"/>
            <Parameter name="UpperBound" type="cn" value="0.01"/>
          </ParameterGroup>
          <ParameterGroup name="FitItem">
            <ParameterGroup name="Affected Cross Validation Experiments">
            </ParameterGroup>
            <ParameterGroup name="Affected Experiments">
            </ParameterGroup>
            <Parameter name="LowerBound" type="cn" value="0.1"/>
            <Parameter name="ObjectCN" type="cn" value="CN=Root,Model=New Model,Vector=Reactions[vb1],ParameterGroup=Parameters,Parameter=kb,Reference=Value"/>
            <Parameter name="StartValue" type="float" value="0.324616"/>
            <Parameter name="UpperBound" type="cn" value="0.9"/>
          </ParameterGroup>
          <ParameterGroup name="FitItem">
            <ParameterGroup name="Affected Cross Validation Experiments">
            </ParameterGroup>
            <ParameterGroup name="Affected Experiments">
            </ParameterGroup>
            <Parameter name="LowerBound" type="cn" value="0.001"/>
            <Parameter name="ObjectCN" type="cn" value="CN=Root,Model=New Model,Vector=Reactions[vb1],ParameterGroup=Parameters,Parameter=Kmb,Reference=Value"/>
            <Parameter name="StartValue" type="float" value="0.00842472"/>
            <Parameter name="UpperBound" type="cn" value="0.1"/>
          </ParameterGroup>
          <ParameterGroup name="FitItem">
            <ParameterGroup name="Affected Cross Validation Experiments">
            </ParameterGroup>
            <ParameterGroup name="Affected Experiments">
            </ParameterGroup>
            <Parameter name="LowerBound" type="cn" value="0.1"/>
            <Parameter name="ObjectCN" type="cn" value="CN=Root,Model=New Model,Vector=Reactions[vb1],ParameterGroup=Parameters,Parameter=Ki,Reference=Value"/>
            <Parameter name="StartValue" type="float" value="0.394586"/>
            <Parameter name="UpperBound" type="cn" value="1"/>
          </ParameterGroup>
          <ParameterGroup name="FitItem">
            <ParameterGroup name="Affected Cross Validation Experiments">
            </ParameterGroup>
            <ParameterGroup name="Affected Experiments">
            </ParameterGroup>
            <Parameter name="LowerBound" type="cn" value="1"/>
            <Parameter name="ObjectCN" type="cn" value="CN=Root,Model=New Model,Vector=Reactions[vb1],ParameterGroup=Parameters,Parameter=h,Reference=Value"/>
            <Parameter name="StartValue" type="float" value="4.93142"/>
            <Parameter name="UpperBound" type="cn" value="5"/>
          </ParameterGroup>
          <ParameterGroup name="FitItem">
            <ParameterGroup name="Affected Cross Validation Experiments">
            </ParameterGroup>
            <ParameterGroup name="Affected Experiments">
            </ParameterGroup>
            <Parameter name="LowerBound" type="cn" value="1"/>
            <Parameter name="ObjectCN" type="cn" value="CN=Root,Model=New Model,Vector=Reactions[vb3],ParameterGroup=Parameters,Parameter=v,Reference=Value"/>
            <Parameter name="StartValue" type="float" value="99.84"/>
            <Parameter name="UpperBound" type="cn" value="100"/>
          </ParameterGroup>
          <ParameterGroup name="FitItem">
            <ParameterGroup name="Affected Cross Validation Experiments">
            </ParameterGroup>
            <ParameterGroup name="Affected Experiments">
            </ParameterGroup>
            <Parameter name="LowerBound" type="cn" value="0.1"/>
            <Parameter name="ObjectCN" type="cn" value="CN=Root,Model=New Model,Vector=Reactions[vb5],ParameterGroup=Parameters,Parameter=v,Reference=Value"/>
            <Parameter name="StartValue" type="float" value="9.999359999999999"/>
            <Parameter name="UpperBound" type="cn" value="10"/>
          </ParameterGroup>
          <ParameterGroup name="FitItem">
            <ParameterGroup name="Affected Cross Validation Experiments">
            </ParameterGroup>
            <ParameterGroup name="Affected Experiments">
            </ParameterGroup>
            <Parameter name="LowerBound" type="cn" value="0.1"/>
            <Parameter name="ObjectCN" type="cn" value="CN=Root,Model=New Model,Vector=Reactions[vb7],ParameterGroup=Parameters,Parameter=k1,Reference=Value"/>
            <Parameter name="StartValue" type="float" value="10"/>
            <Parameter name="UpperBound" type="cn" value="10"/>
          </ParameterGroup>
          <ParameterGroup name="FitItem">
            <ParameterGroup name="Affected Cross Validation Experiments">
            </ParameterGroup>
            <ParameterGroup name="Affected Experiments">
            </ParameterGroup>
            <Parameter name="LowerBound" type="cn" value="1"/>
            <Parameter name="ObjectCN" type="cn" value="CN=Root,Model=New Model,Vector=Values[CycECdk2a_0],Reference=InitialValue"/>
            <Parameter name="StartValue" type="float" value="2.28154"/>
            <Parameter name="UpperBound" type="cn" value="10"/>
          </ParameterGroup>
          <ParameterGroup name="FitItem">
            <ParameterGroup name="Affected Cross Validation Experiments">
            </ParameterGroup>
            <ParameterGroup name="Affected Experiments">
            </ParameterGroup>
            <Parameter name="LowerBound" type="cn" value="0.1"/>
            <Parameter name="ObjectCN" type="cn" value="CN=Root,Model=New Model,Vector=Values[CycECdk2_0],Reference=InitialValue"/>
            <Parameter name="StartValue" type="float" value="1.36697471606784"/>
            <Parameter name="UpperBound" type="cn" value="10"/>
          </ParameterGroup>
          <ParameterGroup name="FitItem">
            <ParameterGroup name="Affected Cross Validation Experiments">
            </ParameterGroup>
            <ParameterGroup name="Affected Experiments">
            </ParameterGroup>
            <Parameter name="LowerBound" type="cn" value="0.01"/>
            <Parameter name="ObjectCN" type="cn" value="CN=Root,Model=New Model,Vector=Values[Cdk2_0],Reference=InitialValue"/>
            <Parameter name="StartValue" type="float" value="0.0166736"/>
            <Parameter name="UpperBound" type="cn" value="1"/>
          </ParameterGroup>
          <ParameterGroup name="FitItem">
            <ParameterGroup name="Affected Cross Validation Experiments">
            </ParameterGroup>
            <ParameterGroup name="Affected Experiments">
            </ParameterGroup>
            <Parameter name="LowerBound" type="cn" value="1"/>
            <Parameter name="ObjectCN" type="cn" value="CN=Root,Model=New Model,Vector=Values[CycE_0],Reference=InitialValue"/>
            <Parameter name="StartValue" type="float" value="9.217981353830401"/>
            <Parameter name="UpperBound" type="cn" value="50"/>
          </ParameterGroup>
        </ParameterGroup>
        <ParameterGroup name="OptimizationConstraintList">
        </ParameterGroup>
        <Parameter name="Steady-State" type="cn" value="CN=Root,Vector=TaskList[Steady-State]"/>
        <Parameter name="Time-Course" type="cn" value="CN=Root,Vector=TaskList[Time-Course]"/>
        <Parameter name="Create Parameter Sets" type="bool" value="0"/>
        <ParameterGroup name="Experiment Set">
          <ParameterGroup name="10Gy_Cdk2-P">
            <Parameter name="Data is Row Oriented" type="bool" value="1"/>
            <Parameter name="Experiment Type" type="unsignedInteger" value="1"/>
            <Parameter name="File Name" type="file" value="Mrc5_10Gy_Cdk2-P.txt"/>
            <Parameter name="First Row" type="unsignedInteger" value="1"/>
            <Parameter name="Key" type="key" value="Experiment_1"/>
            <Parameter name="Last Row" type="unsignedInteger" value="7"/>
            <Parameter name="Normalize Weights per Experiment" type="bool" value="1"/>
            <Parameter name="Number of Columns" type="unsignedInteger" value="6"/>
            <ParameterGroup name="Object Map">
              <ParameterGroup name="0">
                <Parameter name="Role" type="unsignedInteger" value="0"/>
              </ParameterGroup>
              <ParameterGroup name="1">
                <Parameter name="Role" type="unsignedInteger" value="3"/>
              </ParameterGroup>
              <ParameterGroup name="2">
                <Parameter name="Object CN" type="cn" value="CN=Root,Model=New Model,Vector=Values[Fit_Cdk2_Thr160],Reference=Value"/>
                <Parameter name="Role" type="unsignedInteger" value="2"/>
                <Parameter name="Weight" type="unsignedFloat" value="1.6"/>
              </ParameterGroup>
              <ParameterGroup name="3">
                <Parameter name="Role" type="unsignedInteger" value="0"/>
              </ParameterGroup>
              <ParameterGroup name="4">
                <Parameter name="Role" type="unsignedInteger" value="0"/>
              </ParameterGroup>
              <ParameterGroup name="5">
                <Parameter name="Object CN" type="cn" value="CN=Root,Model=New Model,Vector=Values[Gy],Reference=InitialValue"/>
                <Parameter name="Role" type="unsignedInteger" value="1"/>
              </ParameterGroup>
            </ParameterGroup>
            <Parameter name="Row containing Names" type="unsignedInteger" value="1"/>
            <Parameter name="Separator" type="string" value="&#x09;"/>
            <Parameter name="Start in Steady State" type="bool" value="0"/>
            <Parameter name="Weight Method" type="unsignedInteger" value="1"/>
          </ParameterGroup>
          <ParameterGroup name="10Gy_Cdk2">
            <Parameter name="Data is Row Oriented" type="bool" value="1"/>
            <Parameter name="Experiment Type" type="unsignedInteger" value="1"/>
            <Parameter name="File Name" type="file" value="Mrc5_10Gy_Cdk2.txt"/>
            <Parameter name="First Row" type="unsignedInteger" value="1"/>
            <Parameter name="Key" type="key" value="Experiment_0"/>
            <Parameter name="Last Row" type="unsignedInteger" value="10"/>
            <Parameter name="Normalize Weights per Experiment" type="bool" value="1"/>
            <Parameter name="Number of Columns" type="unsignedInteger" value="6"/>
            <ParameterGroup name="Object Map">
              <ParameterGroup name="0">
                <Parameter name="Role" type="unsignedInteger" value="0"/>
              </ParameterGroup>
              <ParameterGroup name="1">
                <Parameter name="Role" type="unsignedInteger" value="3"/>
              </ParameterGroup>
              <ParameterGroup name="2">
                <Parameter name="Object CN" type="cn" value="CN=Root,Model=New Model,Vector=Values[Fit_Cdk2_T],Reference=Value"/>
                <Parameter name="Role" type="unsignedInteger" value="2"/>
                <Parameter name="Weight" type="unsignedFloat" value="2"/>
              </ParameterGroup>
              <ParameterGroup name="3">
                <Parameter name="Role" type="unsignedInteger" value="0"/>
              </ParameterGroup>
              <ParameterGroup name="4">
                <Parameter name="Role" type="unsignedInteger" value="0"/>
              </ParameterGroup>
              <ParameterGroup name="5">
                <Parameter name="Object CN" type="cn" value="CN=Root,Model=New Model,Vector=Values[Gy],Reference=InitialValue"/>
                <Parameter name="Role" type="unsignedInteger" value="1"/>
              </ParameterGroup>
            </ParameterGroup>
            <Parameter name="Row containing Names" type="unsignedInteger" value="1"/>
            <Parameter name="Separator" type="string" value="&#x09;"/>
            <Parameter name="Start in Steady State" type="bool" value="0"/>
            <Parameter name="Weight Method" type="unsignedInteger" value="1"/>
          </ParameterGroup>
          <ParameterGroup name="10Gy_CycE">
            <Parameter name="Data is Row Oriented" type="bool" value="1"/>
            <Parameter name="Experiment Type" type="unsignedInteger" value="1"/>
            <Parameter name="File Name" type="file" value="Mrc5_10Gy_CycE.txt"/>
            <Parameter name="First Row" type="unsignedInteger" value="1"/>
            <Parameter name="Key" type="key" value="Experiment_2"/>
            <Parameter name="Last Row" type="unsignedInteger" value="7"/>
            <Parameter name="Normalize Weights per Experiment" type="bool" value="1"/>
            <Parameter name="Number of Columns" type="unsignedInteger" value="6"/>
            <ParameterGroup name="Object Map">
              <ParameterGroup name="0">
                <Parameter name="Role" type="unsignedInteger" value="0"/>
              </ParameterGroup>
              <ParameterGroup name="1">
                <Parameter name="Role" type="unsignedInteger" value="3"/>
              </ParameterGroup>
              <ParameterGroup name="2">
                <Parameter name="Object CN" type="cn" value="CN=Root,Model=New Model,Vector=Values[Fit_CycE_T],Reference=Value"/>
                <Parameter name="Role" type="unsignedInteger" value="2"/>
                <Parameter name="Weight" type="unsignedFloat" value="1.1"/>
              </ParameterGroup>
              <ParameterGroup name="3">
                <Parameter name="Role" type="unsignedInteger" value="0"/>
              </ParameterGroup>
              <ParameterGroup name="4">
                <Parameter name="Role" type="unsignedInteger" value="0"/>
              </ParameterGroup>
              <ParameterGroup name="5">
                <Parameter name="Object CN" type="cn" value="CN=Root,Model=New Model,Vector=Values[Gy],Reference=InitialValue"/>
                <Parameter name="Role" type="unsignedInteger" value="1"/>
              </ParameterGroup>
            </ParameterGroup>
            <Parameter name="Row containing Names" type="unsignedInteger" value="1"/>
            <Parameter name="Separator" type="string" value="&#x09;"/>
            <Parameter name="Start in Steady State" type="bool" value="0"/>
            <Parameter name="Weight Method" type="unsignedInteger" value="1"/>
          </ParameterGroup>
          <ParameterGroup name="10Gy_EdU">
            <Parameter name="Data is Row Oriented" type="bool" value="1"/>
            <Parameter name="Experiment Type" type="unsignedInteger" value="1"/>
            <Parameter name="File Name" type="file" value="Mrc5_10Gy_EdU.txt"/>
            <Parameter name="First Row" type="unsignedInteger" value="1"/>
            <Parameter name="Key" type="key" value="Experiment_3"/>
            <Parameter name="Last Row" type="unsignedInteger" value="9"/>
            <Parameter name="Normalize Weights per Experiment" type="bool" value="1"/>
            <Parameter name="Number of Columns" type="unsignedInteger" value="6"/>
            <ParameterGroup name="Object Map">
              <ParameterGroup name="0">
                <Parameter name="Role" type="unsignedInteger" value="0"/>
              </ParameterGroup>
              <ParameterGroup name="1">
                <Parameter name="Role" type="unsignedInteger" value="3"/>
              </ParameterGroup>
              <ParameterGroup name="2">
                <Parameter name="Object CN" type="cn" value="CN=Root,Model=New Model,Vector=Values[Fit_Cdk2a],Reference=Value"/>
                <Parameter name="Role" type="unsignedInteger" value="2"/>
                <Parameter name="Weight" type="unsignedFloat" value="6.16"/>
              </ParameterGroup>
              <ParameterGroup name="3">
                <Parameter name="Role" type="unsignedInteger" value="0"/>
              </ParameterGroup>
              <ParameterGroup name="4">
                <Parameter name="Role" type="unsignedInteger" value="0"/>
              </ParameterGroup>
              <ParameterGroup name="5">
                <Parameter name="Object CN" type="cn" value="CN=Root,Model=New Model,Vector=Values[Gy],Reference=InitialValue"/>
                <Parameter name="Role" type="unsignedInteger" value="1"/>
              </ParameterGroup>
            </ParameterGroup>
            <Parameter name="Row containing Names" type="unsignedInteger" value="1"/>
            <Parameter name="Separator" type="string" value="&#x09;"/>
            <Parameter name="Start in Steady State" type="bool" value="0"/>
            <Parameter name="Weight Method" type="unsignedInteger" value="1"/>
          </ParameterGroup>
          <ParameterGroup name="Experiment">
            <Parameter name="Data is Row Oriented" type="bool" value="1"/>
            <Parameter name="Experiment Type" type="unsignedInteger" value="1"/>
            <Parameter name="File Name" type="file" value="Mrc5_10Gy_p21p16.txt"/>
            <Parameter name="First Row" type="unsignedInteger" value="1"/>
            <Parameter name="Key" type="key" value="Experiment_12"/>
            <Parameter name="Last Row" type="unsignedInteger" value="7"/>
            <Parameter name="Normalize Weights per Experiment" type="bool" value="1"/>
            <Parameter name="Number of Columns" type="unsignedInteger" value="9"/>
            <ParameterGroup name="Object Map">
              <ParameterGroup name="0">
                <Parameter name="Role" type="unsignedInteger" value="0"/>
              </ParameterGroup>
              <ParameterGroup name="1">
                <Parameter name="Role" type="unsignedInteger" value="3"/>
              </ParameterGroup>
              <ParameterGroup name="2">
                <Parameter name="Object CN" type="cn" value="CN=Root,Model=New Model,Vector=Compartments[compartment],Vector=Metabolites[p21],Reference=Concentration"/>
                <Parameter name="Role" type="unsignedInteger" value="2"/>
                <Parameter name="Weight" type="unsignedFloat" value="0.2"/>
              </ParameterGroup>
              <ParameterGroup name="3">
                <Parameter name="Role" type="unsignedInteger" value="0"/>
              </ParameterGroup>
              <ParameterGroup name="4">
                <Parameter name="Role" type="unsignedInteger" value="0"/>
              </ParameterGroup>
              <ParameterGroup name="5">
                <Parameter name="Role" type="unsignedInteger" value="0"/>
              </ParameterGroup>
              <ParameterGroup name="6">
                <Parameter name="Role" type="unsignedInteger" value="0"/>
              </ParameterGroup>
              <ParameterGroup name="7">
                <Parameter name="Role" type="unsignedInteger" value="0"/>
              </ParameterGroup>
              <ParameterGroup name="8">
                <Parameter name="Object CN" type="cn" value="CN=Root,Model=New Model,Vector=Values[Gy],Reference=InitialValue"/>
                <Parameter name="Role" type="unsignedInteger" value="1"/>
              </ParameterGroup>
            </ParameterGroup>
            <Parameter name="Row containing Names" type="unsignedInteger" value="1"/>
            <Parameter name="Separator" type="string" value="&#x09;"/>
            <Parameter name="Start in Steady State" type="bool" value="0"/>
            <Parameter name="Weight Method" type="unsignedInteger" value="1"/>
          </ParameterGroup>
          <ParameterGroup name="1Gy_EdU">
            <Parameter name="Data is Row Oriented" type="bool" value="1"/>
            <Parameter name="Experiment Type" type="unsignedInteger" value="1"/>
            <Parameter name="File Name" type="file" value="Mrc5_1Gy_EdU.txt"/>
            <Parameter name="First Row" type="unsignedInteger" value="1"/>
            <Parameter name="Key" type="key" value="Experiment_4"/>
            <Parameter name="Last Row" type="unsignedInteger" value="4"/>
            <Parameter name="Normalize Weights per Experiment" type="bool" value="1"/>
            <Parameter name="Number of Columns" type="unsignedInteger" value="6"/>
            <ParameterGroup name="Object Map">
              <ParameterGroup name="0">
                <Parameter name="Role" type="unsignedInteger" value="0"/>
              </ParameterGroup>
              <ParameterGroup name="1">
                <Parameter name="Role" type="unsignedInteger" value="3"/>
              </ParameterGroup>
              <ParameterGroup name="2">
                <Parameter name="Object CN" type="cn" value="CN=Root,Model=New Model,Vector=Values[Fit_Cdk2a],Reference=Value"/>
                <Parameter name="Role" type="unsignedInteger" value="2"/>
                <Parameter name="Weight" type="unsignedFloat" value="1.32"/>
              </ParameterGroup>
              <ParameterGroup name="3">
                <Parameter name="Role" type="unsignedInteger" value="0"/>
              </ParameterGroup>
              <ParameterGroup name="4">
                <Parameter name="Role" type="unsignedInteger" value="0"/>
              </ParameterGroup>
              <ParameterGroup name="5">
                <Parameter name="Object CN" type="cn" value="CN=Root,Model=New Model,Vector=Values[Gy],Reference=InitialValue"/>
                <Parameter name="Role" type="unsignedInteger" value="1"/>
              </ParameterGroup>
            </ParameterGroup>
            <Parameter name="Row containing Names" type="unsignedInteger" value="1"/>
            <Parameter name="Separator" type="string" value="&#x09;"/>
            <Parameter name="Start in Steady State" type="bool" value="0"/>
            <Parameter name="Weight Method" type="unsignedInteger" value="1"/>
          </ParameterGroup>
          <ParameterGroup name="2.5Gy_Cdk2-P">
            <Parameter name="Data is Row Oriented" type="bool" value="1"/>
            <Parameter name="Experiment Type" type="unsignedInteger" value="1"/>
            <Parameter name="File Name" type="file" value="Mrc5_2.5Gy_Cdk2-P.txt"/>
            <Parameter name="First Row" type="unsignedInteger" value="1"/>
            <Parameter name="Key" type="key" value="Experiment_7"/>
            <Parameter name="Last Row" type="unsignedInteger" value="7"/>
            <Parameter name="Normalize Weights per Experiment" type="bool" value="1"/>
            <Parameter name="Number of Columns" type="unsignedInteger" value="6"/>
            <ParameterGroup name="Object Map">
              <ParameterGroup name="0">
                <Parameter name="Role" type="unsignedInteger" value="0"/>
              </ParameterGroup>
              <ParameterGroup name="1">
                <Parameter name="Role" type="unsignedInteger" value="3"/>
              </ParameterGroup>
              <ParameterGroup name="2">
                <Parameter name="Object CN" type="cn" value="CN=Root,Model=New Model,Vector=Values[Fit_Cdk2_Thr160],Reference=Value"/>
                <Parameter name="Role" type="unsignedInteger" value="2"/>
                <Parameter name="Weight" type="unsignedFloat" value="0.6"/>
              </ParameterGroup>
              <ParameterGroup name="3">
                <Parameter name="Role" type="unsignedInteger" value="0"/>
              </ParameterGroup>
              <ParameterGroup name="4">
                <Parameter name="Role" type="unsignedInteger" value="0"/>
              </ParameterGroup>
              <ParameterGroup name="5">
                <Parameter name="Object CN" type="cn" value="CN=Root,Model=New Model,Vector=Values[Gy],Reference=InitialValue"/>
                <Parameter name="Role" type="unsignedInteger" value="1"/>
              </ParameterGroup>
            </ParameterGroup>
            <Parameter name="Row containing Names" type="unsignedInteger" value="1"/>
            <Parameter name="Separator" type="string" value="&#x09;"/>
            <Parameter name="Start in Steady State" type="bool" value="0"/>
            <Parameter name="Weight Method" type="unsignedInteger" value="1"/>
          </ParameterGroup>
          <ParameterGroup name="2.5Gy_Cdk2">
            <Parameter name="Data is Row Oriented" type="bool" value="1"/>
            <Parameter name="Experiment Type" type="unsignedInteger" value="1"/>
            <Parameter name="File Name" type="file" value="Mrc5_2.5Gy_Cdk2.txt"/>
            <Parameter name="First Row" type="unsignedInteger" value="1"/>
            <Parameter name="Key" type="key" value="Experiment_6"/>
            <Parameter name="Last Row" type="unsignedInteger" value="7"/>
            <Parameter name="Normalize Weights per Experiment" type="bool" value="1"/>
            <Parameter name="Number of Columns" type="unsignedInteger" value="6"/>
            <ParameterGroup name="Object Map">
              <ParameterGroup name="0">
                <Parameter name="Role" type="unsignedInteger" value="0"/>
              </ParameterGroup>
              <ParameterGroup name="1">
                <Parameter name="Role" type="unsignedInteger" value="3"/>
              </ParameterGroup>
              <ParameterGroup name="2">
                <Parameter name="Object CN" type="cn" value="CN=Root,Model=New Model,Vector=Values[Fit_Cdk2_T],Reference=Value"/>
                <Parameter name="Role" type="unsignedInteger" value="2"/>
                <Parameter name="Weight" type="unsignedFloat" value="1.4"/>
              </ParameterGroup>
              <ParameterGroup name="3">
                <Parameter name="Role" type="unsignedInteger" value="0"/>
              </ParameterGroup>
              <ParameterGroup name="4">
                <Parameter name="Role" type="unsignedInteger" value="0"/>
              </ParameterGroup>
              <ParameterGroup name="5">
                <Parameter name="Object CN" type="cn" value="CN=Root,Model=New Model,Vector=Values[Gy],Reference=InitialValue"/>
                <Parameter name="Role" type="unsignedInteger" value="1"/>
              </ParameterGroup>
            </ParameterGroup>
            <Parameter name="Row containing Names" type="unsignedInteger" value="1"/>
            <Parameter name="Separator" type="string" value="&#x09;"/>
            <Parameter name="Start in Steady State" type="bool" value="0"/>
            <Parameter name="Weight Method" type="unsignedInteger" value="1"/>
          </ParameterGroup>
          <ParameterGroup name="2.5Gy_CycE">
            <Parameter name="Data is Row Oriented" type="bool" value="1"/>
            <Parameter name="Experiment Type" type="unsignedInteger" value="1"/>
            <Parameter name="File Name" type="file" value="Mrc5_2.5Gy_CycE.txt"/>
            <Parameter name="First Row" type="unsignedInteger" value="1"/>
            <Parameter name="Key" type="key" value="Experiment_8"/>
            <Parameter name="Last Row" type="unsignedInteger" value="7"/>
            <Parameter name="Normalize Weights per Experiment" type="bool" value="1"/>
            <Parameter name="Number of Columns" type="unsignedInteger" value="6"/>
            <ParameterGroup name="Object Map">
              <ParameterGroup name="0">
                <Parameter name="Role" type="unsignedInteger" value="0"/>
              </ParameterGroup>
              <ParameterGroup name="1">
                <Parameter name="Role" type="unsignedInteger" value="3"/>
              </ParameterGroup>
              <ParameterGroup name="2">
                <Parameter name="Object CN" type="cn" value="CN=Root,Model=New Model,Vector=Values[Fit_CycE_T],Reference=Value"/>
                <Parameter name="Role" type="unsignedInteger" value="2"/>
              </ParameterGroup>
              <ParameterGroup name="3">
                <Parameter name="Role" type="unsignedInteger" value="0"/>
              </ParameterGroup>
              <ParameterGroup name="4">
                <Parameter name="Role" type="unsignedInteger" value="0"/>
              </ParameterGroup>
              <ParameterGroup name="5">
                <Parameter name="Object CN" type="cn" value="CN=Root,Model=New Model,Vector=Values[Gy],Reference=InitialValue"/>
                <Parameter name="Role" type="unsignedInteger" value="1"/>
              </ParameterGroup>
            </ParameterGroup>
            <Parameter name="Row containing Names" type="unsignedInteger" value="1"/>
            <Parameter name="Separator" type="string" value="&#x09;"/>
            <Parameter name="Start in Steady State" type="bool" value="0"/>
            <Parameter name="Weight Method" type="unsignedInteger" value="1"/>
          </ParameterGroup>
          <ParameterGroup name="2.5G_EdU">
            <Parameter name="Data is Row Oriented" type="bool" value="1"/>
            <Parameter name="Experiment Type" type="unsignedInteger" value="1"/>
            <Parameter name="File Name" type="file" value="Mrc5_2.5Gy_EdU.txt"/>
            <Parameter name="First Row" type="unsignedInteger" value="1"/>
            <Parameter name="Key" type="key" value="Experiment_5"/>
            <Parameter name="Last Row" type="unsignedInteger" value="7"/>
            <Parameter name="Normalize Weights per Experiment" type="bool" value="1"/>
            <Parameter name="Number of Columns" type="unsignedInteger" value="6"/>
            <ParameterGroup name="Object Map">
              <ParameterGroup name="0">
                <Parameter name="Role" type="unsignedInteger" value="0"/>
              </ParameterGroup>
              <ParameterGroup name="1">
                <Parameter name="Role" type="unsignedInteger" value="3"/>
              </ParameterGroup>
              <ParameterGroup name="2">
                <Parameter name="Object CN" type="cn" value="CN=Root,Model=New Model,Vector=Values[Fit_Cdk2a],Reference=Value"/>
                <Parameter name="Role" type="unsignedInteger" value="2"/>
                <Parameter name="Weight" type="unsignedFloat" value="1.85"/>
              </ParameterGroup>
              <ParameterGroup name="3">
                <Parameter name="Role" type="unsignedInteger" value="0"/>
              </ParameterGroup>
              <ParameterGroup name="4">
                <Parameter name="Role" type="unsignedInteger" value="0"/>
              </ParameterGroup>
              <ParameterGroup name="5">
                <Parameter name="Object CN" type="cn" value="CN=Root,Model=New Model,Vector=Values[Gy],Reference=InitialValue"/>
                <Parameter name="Role" type="unsignedInteger" value="1"/>
              </ParameterGroup>
            </ParameterGroup>
            <Parameter name="Row containing Names" type="unsignedInteger" value="1"/>
            <Parameter name="Separator" type="string" value="&#x09;"/>
            <Parameter name="Start in Steady State" type="bool" value="0"/>
            <Parameter name="Weight Method" type="unsignedInteger" value="1"/>
          </ParameterGroup>
          <ParameterGroup name="2.5_Gy_p21">
            <Parameter name="Data is Row Oriented" type="bool" value="1"/>
            <Parameter name="Experiment Type" type="unsignedInteger" value="1"/>
            <Parameter name="File Name" type="file" value="Mrc5_2.5Gy_p21p16.txt"/>
            <Parameter name="First Row" type="unsignedInteger" value="1"/>
            <Parameter name="Key" type="key" value="Experiment_9"/>
            <Parameter name="Last Row" type="unsignedInteger" value="7"/>
            <Parameter name="Normalize Weights per Experiment" type="bool" value="1"/>
            <Parameter name="Number of Columns" type="unsignedInteger" value="9"/>
            <ParameterGroup name="Object Map">
              <ParameterGroup name="0">
                <Parameter name="Role" type="unsignedInteger" value="0"/>
              </ParameterGroup>
              <ParameterGroup name="1">
                <Parameter name="Role" type="unsignedInteger" value="3"/>
              </ParameterGroup>
              <ParameterGroup name="2">
                <Parameter name="Object CN" type="cn" value="CN=Root,Model=New Model,Vector=Compartments[compartment],Vector=Metabolites[p21],Reference=Concentration"/>
                <Parameter name="Role" type="unsignedInteger" value="2"/>
                <Parameter name="Weight" type="unsignedFloat" value="0.5"/>
              </ParameterGroup>
              <ParameterGroup name="3">
                <Parameter name="Role" type="unsignedInteger" value="0"/>
              </ParameterGroup>
              <ParameterGroup name="4">
                <Parameter name="Role" type="unsignedInteger" value="0"/>
              </ParameterGroup>
              <ParameterGroup name="5">
                <Parameter name="Role" type="unsignedInteger" value="0"/>
              </ParameterGroup>
              <ParameterGroup name="6">
                <Parameter name="Role" type="unsignedInteger" value="0"/>
              </ParameterGroup>
              <ParameterGroup name="7">
                <Parameter name="Role" type="unsignedInteger" value="0"/>
              </ParameterGroup>
              <ParameterGroup name="8">
                <Parameter name="Object CN" type="cn" value="CN=Root,Model=New Model,Vector=Values[Gy],Reference=InitialValue"/>
                <Parameter name="Role" type="unsignedInteger" value="1"/>
              </ParameterGroup>
            </ParameterGroup>
            <Parameter name="Row containing Names" type="unsignedInteger" value="1"/>
            <Parameter name="Separator" type="string" value="&#x09;"/>
            <Parameter name="Start in Steady State" type="bool" value="0"/>
            <Parameter name="Weight Method" type="unsignedInteger" value="1"/>
          </ParameterGroup>
          <ParameterGroup name="20Gy_EdU">
            <Parameter name="Data is Row Oriented" type="bool" value="1"/>
            <Parameter name="Experiment Type" type="unsignedInteger" value="1"/>
            <Parameter name="File Name" type="file" value="Mrc5_20Gy_EdU.txt"/>
            <Parameter name="First Row" type="unsignedInteger" value="1"/>
            <Parameter name="Key" type="key" value="Experiment_10"/>
            <Parameter name="Last Row" type="unsignedInteger" value="8"/>
            <Parameter name="Normalize Weights per Experiment" type="bool" value="1"/>
            <Parameter name="Number of Columns" type="unsignedInteger" value="6"/>
            <ParameterGroup name="Object Map">
              <ParameterGroup name="0">
                <Parameter name="Role" type="unsignedInteger" value="0"/>
              </ParameterGroup>
              <ParameterGroup name="1">
                <Parameter name="Role" type="unsignedInteger" value="3"/>
              </ParameterGroup>
              <ParameterGroup name="2">
                <Parameter name="Object CN" type="cn" value="CN=Root,Model=New Model,Vector=Values[Fit_Cdk2a],Reference=Value"/>
                <Parameter name="Role" type="unsignedInteger" value="2"/>
                <Parameter name="Weight" type="unsignedFloat" value="6.14"/>
              </ParameterGroup>
              <ParameterGroup name="3">
                <Parameter name="Role" type="unsignedInteger" value="0"/>
              </ParameterGroup>
              <ParameterGroup name="4">
                <Parameter name="Role" type="unsignedInteger" value="0"/>
              </ParameterGroup>
              <ParameterGroup name="5">
                <Parameter name="Object CN" type="cn" value="CN=Root,Model=New Model,Vector=Values[Gy],Reference=InitialValue"/>
                <Parameter name="Role" type="unsignedInteger" value="1"/>
              </ParameterGroup>
            </ParameterGroup>
            <Parameter name="Row containing Names" type="unsignedInteger" value="1"/>
            <Parameter name="Separator" type="string" value="&#x09;"/>
            <Parameter name="Start in Steady State" type="bool" value="0"/>
            <Parameter name="Weight Method" type="unsignedInteger" value="1"/>
          </ParameterGroup>
          <ParameterGroup name="5Gy_EdU">
            <Parameter name="Data is Row Oriented" type="bool" value="1"/>
            <Parameter name="Experiment Type" type="unsignedInteger" value="1"/>
            <Parameter name="File Name" type="file" value="Mrc5_5Gy_EdU.txt"/>
            <Parameter name="First Row" type="unsignedInteger" value="1"/>
            <Parameter name="Key" type="key" value="Experiment_11"/>
            <Parameter name="Last Row" type="unsignedInteger" value="8"/>
            <Parameter name="Normalize Weights per Experiment" type="bool" value="1"/>
            <Parameter name="Number of Columns" type="unsignedInteger" value="6"/>
            <ParameterGroup name="Object Map">
              <ParameterGroup name="0">
                <Parameter name="Role" type="unsignedInteger" value="0"/>
              </ParameterGroup>
              <ParameterGroup name="1">
                <Parameter name="Role" type="unsignedInteger" value="3"/>
              </ParameterGroup>
              <ParameterGroup name="2">
                <Parameter name="Object CN" type="cn" value="CN=Root,Model=New Model,Vector=Values[Fit_Cdk2a],Reference=Value"/>
                <Parameter name="Role" type="unsignedInteger" value="2"/>
                <Parameter name="Weight" type="unsignedFloat" value="0"/>
              </ParameterGroup>
              <ParameterGroup name="3">
                <Parameter name="Role" type="unsignedInteger" value="0"/>
              </ParameterGroup>
              <ParameterGroup name="4">
                <Parameter name="Role" type="unsignedInteger" value="0"/>
              </ParameterGroup>
              <ParameterGroup name="5">
                <Parameter name="Object CN" type="cn" value="CN=Root,Model=New Model,Vector=Values[Gy],Reference=InitialValue"/>
                <Parameter name="Role" type="unsignedInteger" value="1"/>
              </ParameterGroup>
            </ParameterGroup>
            <Parameter name="Row containing Names" type="unsignedInteger" value="1"/>
            <Parameter name="Separator" type="string" value="&#x09;"/>
            <Parameter name="Start in Steady State" type="bool" value="0"/>
            <Parameter name="Weight Method" type="unsignedInteger" value="1"/>
          </ParameterGroup>
        </ParameterGroup>
        <ParameterGroup name="Validation Set">
          <Parameter name="Threshold" type="unsignedInteger" value="5"/>
          <Parameter name="Weight" type="unsignedFloat" value="1"/>
        </ParameterGroup>
      </Problem>
      <Method name="Current Solution Statistics" type="CurrentSolutionStatistics">
      </Method>
    </Task>
    <Task key="Task_20" name="Metabolic Control Analysis" type="metabolicControlAnalysis" scheduled="false" updateModel="false">
      <Report reference="Report_13" target="" append="1" confirmOverwrite="1"/>
      <Problem>
        <Parameter name="Steady-State" type="key" value="Task_14"/>
      </Problem>
      <Method name="MCA Method (Reder)" type="MCAMethod(Reder)">
        <Parameter name="Modulation Factor" type="unsignedFloat" value="1e-009"/>
      </Method>
    </Task>
    <Task key="Task_21" name="Lyapunov Exponents" type="lyapunovExponents" scheduled="false" updateModel="false">
      <Report reference="Report_14" target="" append="1" confirmOverwrite="1"/>
      <Problem>
        <Parameter name="ExponentNumber" type="unsignedInteger" value="3"/>
        <Parameter name="DivergenceRequested" type="bool" value="1"/>
        <Parameter name="TransientTime" type="float" value="0"/>
      </Problem>
      <Method name="Wolf Method" type="WolfMethod">
        <Parameter name="Orthonormalization Interval" type="unsignedFloat" value="1"/>
        <Parameter name="Overall time" type="unsignedFloat" value="1000"/>
        <Parameter name="Relative Tolerance" type="unsignedFloat" value="1e-006"/>
        <Parameter name="Absolute Tolerance" type="unsignedFloat" value="1e-012"/>
        <Parameter name="Max Internal Steps" type="unsignedInteger" value="10000"/>
      </Method>
    </Task>
    <Task key="Task_22" name="Time Scale Separation Analysis" type="timeScaleSeparationAnalysis" scheduled="false" updateModel="false">
      <Report reference="Report_15" target="" append="1" confirmOverwrite="1"/>
      <Problem>
        <Parameter name="StepNumber" type="unsignedInteger" value="100"/>
        <Parameter name="StepSize" type="float" value="0.01"/>
        <Parameter name="Duration" type="float" value="1"/>
        <Parameter name="TimeSeriesRequested" type="bool" value="1"/>
        <Parameter name="OutputStartTime" type="float" value="0"/>
      </Problem>
      <Method name="ILDM (LSODA,Deuflhard)" type="TimeScaleSeparation(ILDM,Deuflhard)">
        <Parameter name="Deuflhard Tolerance" type="unsignedFloat" value="1e-006"/>
      </Method>
    </Task>
    <Task key="Task_23" name="Sensitivities" type="sensitivities" scheduled="false" updateModel="false">
      <Report reference="Report_16" target="" append="1" confirmOverwrite="1"/>
      <Problem>
        <Parameter name="SubtaskType" type="unsignedInteger" value="1"/>
        <ParameterGroup name="TargetFunctions">
          <Parameter name="SingleObject" type="cn" value=""/>
          <Parameter name="ObjectListType" type="unsignedInteger" value="7"/>
        </ParameterGroup>
        <ParameterGroup name="ListOfVariables">
          <ParameterGroup name="Variables">
            <Parameter name="SingleObject" type="cn" value=""/>
            <Parameter name="ObjectListType" type="unsignedInteger" value="41"/>
          </ParameterGroup>
        </ParameterGroup>
      </Problem>
      <Method name="Sensitivities Method" type="SensitivitiesMethod">
        <Parameter name="Delta factor" type="unsignedFloat" value="0.001"/>
        <Parameter name="Delta minimum" type="unsignedFloat" value="1e-012"/>
      </Method>
    </Task>
    <Task key="Task_24" name="Moieties" type="moieties" scheduled="false" updateModel="false">
      <Problem>
      </Problem>
      <Method name="Householder Reduction" type="Householder">
      </Method>
    </Task>
    <Task key="Task_25" name="Cross Section" type="crosssection" scheduled="false" updateModel="false">
      <Problem>
        <Parameter name="StepNumber" type="unsignedInteger" value="100"/>
        <Parameter name="StepSize" type="float" value="0.01"/>
        <Parameter name="Duration" type="float" value="1"/>
        <Parameter name="TimeSeriesRequested" type="bool" value="1"/>
        <Parameter name="OutputStartTime" type="float" value="0"/>
        <Parameter name="Output Event" type="bool" value="0"/>
        <Parameter name="Continue on Simultaneous Events" type="bool" value="0"/>
        <Parameter name="LimitCrossings" type="bool" value="0"/>
        <Parameter name="NumCrossingsLimit" type="unsignedInteger" value="0"/>
        <Parameter name="LimitOutTime" type="bool" value="0"/>
        <Parameter name="LimitOutCrossings" type="bool" value="0"/>
        <Parameter name="PositiveDirection" type="bool" value="1"/>
        <Parameter name="NumOutCrossingsLimit" type="unsignedInteger" value="0"/>
        <Parameter name="LimitUntilConvergence" type="bool" value="0"/>
        <Parameter name="ConvergenceTolerance" type="float" value="1e-006"/>
        <Parameter name="Threshold" type="float" value="0"/>
        <Parameter name="DelayOutputUntilConvergence" type="bool" value="0"/>
        <Parameter name="OutputConvergenceTolerance" type="float" value="1e-006"/>
        <ParameterText name="TriggerExpression" type="expression">
          
        </ParameterText>
        <Parameter name="SingleVariable" type="cn" value=""/>
      </Problem>
      <Method name="Deterministic (LSODA)" type="Deterministic(LSODA)">
        <Parameter name="Integrate Reduced Model" type="bool" value="0"/>
        <Parameter name="Relative Tolerance" type="unsignedFloat" value="1e-006"/>
        <Parameter name="Absolute Tolerance" type="unsignedFloat" value="1e-012"/>
        <Parameter name="Max Internal Steps" type="unsignedInteger" value="10000"/>
      </Method>
    </Task>
    <Task key="Task_26" name="Linear Noise Approximation" type="linearNoiseApproximation" scheduled="false" updateModel="false">
      <Report reference="Report_17" target="" append="1" confirmOverwrite="1"/>
      <Problem>
        <Parameter name="Steady-State" type="key" value="Task_14"/>
      </Problem>
      <Method name="Linear Noise Approximation" type="LinearNoiseApproximation">
      </Method>
    </Task>
  </ListOfTasks>
  <ListOfReports>
    <Report key="Report_9" name="Steady-State" taskType="steadyState" separator="&#x09;" precision="6">
      <Comment>
        Automatically generated report.
      </Comment>
      <Footer>
        <Object cn="CN=Root,Vector=TaskList[Steady-State]"/>
      </Footer>
    </Report>
    <Report key="Report_10" name="Elementary Flux Modes" taskType="fluxMode" separator="&#x09;" precision="6">
      <Comment>
        Automatically generated report.
      </Comment>
      <Footer>
        <Object cn="CN=Root,Vector=TaskList[Elementary Flux Modes],Object=Result"/>
      </Footer>
    </Report>
    <Report key="Report_11" name="Optimization" taskType="optimization" separator="&#x09;" precision="6">
      <Comment>
        Automatically generated report.
      </Comment>
      <Header>
        <Object cn="CN=Root,Vector=TaskList[Optimization],Object=Description"/>
        <Object cn="String=\[Function Evaluations\]"/>
        <Object cn="Separator=&#x09;"/>
        <Object cn="String=\[Best Value\]"/>
        <Object cn="Separator=&#x09;"/>
        <Object cn="String=\[Best Parameters\]"/>
      </Header>
      <Body>
        <Object cn="CN=Root,Vector=TaskList[Optimization],Problem=Optimization,Reference=Function Evaluations"/>
        <Object cn="Separator=&#x09;"/>
        <Object cn="CN=Root,Vector=TaskList[Optimization],Problem=Optimization,Reference=Best Value"/>
        <Object cn="Separator=&#x09;"/>
        <Object cn="CN=Root,Vector=TaskList[Optimization],Problem=Optimization,Reference=Best Parameters"/>
      </Body>
      <Footer>
        <Object cn="String=&#x0a;"/>
        <Object cn="CN=Root,Vector=TaskList[Optimization],Object=Result"/>
      </Footer>
    </Report>
    <Report key="Report_12" name="Parameter Estimation" taskType="parameterFitting" separator="&#x09;" precision="6">
      <Comment>
        Automatically generated report.
      </Comment>
      <Header>
        <Object cn="CN=Root,Vector=TaskList[Parameter Estimation],Object=Description"/>
        <Object cn="String=\[Function Evaluations\]"/>
        <Object cn="Separator=&#x09;"/>
        <Object cn="String=\[Best Value\]"/>
        <Object cn="Separator=&#x09;"/>
        <Object cn="String=\[Best Parameters\]"/>
      </Header>
      <Body>
        <Object cn="CN=Root,Vector=TaskList[Parameter Estimation],Problem=Parameter Estimation,Reference=Function Evaluations"/>
        <Object cn="Separator=&#x09;"/>
        <Object cn="CN=Root,Vector=TaskList[Parameter Estimation],Problem=Parameter Estimation,Reference=Best Value"/>
        <Object cn="Separator=&#x09;"/>
        <Object cn="CN=Root,Vector=TaskList[Parameter Estimation],Problem=Parameter Estimation,Reference=Best Parameters"/>
      </Body>
      <Footer>
        <Object cn="String=&#x0a;"/>
        <Object cn="CN=Root,Vector=TaskList[Parameter Estimation],Object=Result"/>
      </Footer>
    </Report>
    <Report key="Report_13" name="Metabolic Control Analysis" taskType="metabolicControlAnalysis" separator="&#x09;" precision="6">
      <Comment>
        Automatically generated report.
      </Comment>
      <Header>
        <Object cn="CN=Root,Vector=TaskList[Metabolic Control Analysis],Object=Description"/>
      </Header>
      <Footer>
        <Object cn="String=&#x0a;"/>
        <Object cn="CN=Root,Vector=TaskList[Metabolic Control Analysis],Object=Result"/>
      </Footer>
    </Report>
    <Report key="Report_14" name="Lyapunov Exponents" taskType="lyapunovExponents" separator="&#x09;" precision="6">
      <Comment>
        Automatically generated report.
      </Comment>
      <Header>
        <Object cn="CN=Root,Vector=TaskList[Lyapunov Exponents],Object=Description"/>
      </Header>
      <Footer>
        <Object cn="String=&#x0a;"/>
        <Object cn="CN=Root,Vector=TaskList[Lyapunov Exponents],Object=Result"/>
      </Footer>
    </Report>
    <Report key="Report_15" name="Time Scale Separation Analysis" taskType="timeScaleSeparationAnalysis" separator="&#x09;" precision="6">
      <Comment>
        Automatically generated report.
      </Comment>
      <Header>
        <Object cn="CN=Root,Vector=TaskList[Time Scale Separation Analysis],Object=Description"/>
      </Header>
      <Footer>
        <Object cn="String=&#x0a;"/>
        <Object cn="CN=Root,Vector=TaskList[Time Scale Separation Analysis],Object=Result"/>
      </Footer>
    </Report>
    <Report key="Report_16" name="Sensitivities" taskType="sensitivities" separator="&#x09;" precision="6">
      <Comment>
        Automatically generated report.
      </Comment>
      <Header>
        <Object cn="CN=Root,Vector=TaskList[Sensitivities],Object=Description"/>
      </Header>
      <Footer>
        <Object cn="String=&#x0a;"/>
        <Object cn="CN=Root,Vector=TaskList[Sensitivities],Object=Result"/>
      </Footer>
    </Report>
    <Report key="Report_17" name="Linear Noise Approximation" taskType="linearNoiseApproximation" separator="&#x09;" precision="6">
      <Comment>
        Automatically generated report.
      </Comment>
      <Header>
        <Object cn="CN=Root,Vector=TaskList[Linear Noise Approximation],Object=Description"/>
      </Header>
      <Footer>
        <Object cn="String=&#x0a;"/>
        <Object cn="CN=Root,Vector=TaskList[Linear Noise Approximation],Object=Result"/>
      </Footer>
    </Report>
  </ListOfReports>
  <ListOfPlots>
    <PlotSpecification name="Total values" type="Plot2D" active="0">
      <Parameter name="log X" type="bool" value="0"/>
      <Parameter name="log Y" type="bool" value="0"/>
      <ListOfPlotItems>
        <PlotItem name="Values[Cdk2_T]|Time" type="Curve2D">
          <Parameter name="Color" type="string" value="auto"/>
          <Parameter name="Line subtype" type="unsignedInteger" value="0"/>
          <Parameter name="Line type" type="unsignedInteger" value="0"/>
          <Parameter name="Line width" type="unsignedFloat" value="1"/>
          <Parameter name="Recording Activity" type="string" value="during"/>
          <Parameter name="Symbol subtype" type="unsignedInteger" value="0"/>
          <ListOfChannels>
            <ChannelSpec cn="CN=Root,Model=New Model,Reference=Time"/>
            <ChannelSpec cn="CN=Root,Model=New Model,Vector=Values[Cdk2_T],Reference=Value"/>
          </ListOfChannels>
        </PlotItem>
        <PlotItem name="Values[CycE_T]|Time" type="Curve2D">
          <Parameter name="Color" type="string" value="auto"/>
          <Parameter name="Line subtype" type="unsignedInteger" value="0"/>
          <Parameter name="Line type" type="unsignedInteger" value="0"/>
          <Parameter name="Line width" type="unsignedFloat" value="1"/>
          <Parameter name="Recording Activity" type="string" value="during"/>
          <Parameter name="Symbol subtype" type="unsignedInteger" value="0"/>
          <ListOfChannels>
            <ChannelSpec cn="CN=Root,Model=New Model,Reference=Time"/>
            <ChannelSpec cn="CN=Root,Model=New Model,Vector=Values[CycE_T],Reference=Value"/>
          </ListOfChannels>
        </PlotItem>
        <PlotItem name="[DDR]|Time" type="Curve2D">
          <Parameter name="Color" type="string" value="auto"/>
          <Parameter name="Line subtype" type="unsignedInteger" value="0"/>
          <Parameter name="Line type" type="unsignedInteger" value="0"/>
          <Parameter name="Line width" type="unsignedFloat" value="1"/>
          <Parameter name="Recording Activity" type="string" value="during"/>
          <Parameter name="Symbol subtype" type="unsignedInteger" value="0"/>
          <ListOfChannels>
            <ChannelSpec cn="CN=Root,Model=New Model,Reference=Time"/>
            <ChannelSpec cn="CN=Root,Model=New Model,Vector=Compartments[compartment],Vector=Metabolites[DDR],Reference=Concentration"/>
          </ListOfChannels>
        </PlotItem>
      </ListOfPlotItems>
    </PlotSpecification>
    <PlotSpecification name="Cdks and Cycs" type="Plot2D" active="0">
      <Parameter name="log X" type="bool" value="0"/>
      <Parameter name="log Y" type="bool" value="0"/>
      <ListOfPlotItems>
        <PlotItem name="[Cdk1]" type="Curve2D">
          <Parameter name="Color" type="string" value="auto"/>
          <Parameter name="Line subtype" type="unsignedInteger" value="0"/>
          <Parameter name="Line type" type="unsignedInteger" value="0"/>
          <Parameter name="Line width" type="unsignedFloat" value="1"/>
          <Parameter name="Recording Activity" type="string" value="during"/>
          <Parameter name="Symbol subtype" type="unsignedInteger" value="1"/>
          <ListOfChannels>
            <ChannelSpec cn="CN=Root,Model=New Model,Reference=Time"/>
            <ChannelSpec cn="CN=Root"/>
          </ListOfChannels>
        </PlotItem>
        <PlotItem name="[Cdk2]" type="Curve2D">
          <Parameter name="Color" type="string" value="auto"/>
          <Parameter name="Line subtype" type="unsignedInteger" value="0"/>
          <Parameter name="Line type" type="unsignedInteger" value="0"/>
          <Parameter name="Line width" type="unsignedFloat" value="1"/>
          <Parameter name="Recording Activity" type="string" value="during"/>
          <Parameter name="Symbol subtype" type="unsignedInteger" value="0"/>
          <ListOfChannels>
            <ChannelSpec cn="CN=Root,Model=New Model,Reference=Time"/>
            <ChannelSpec cn="CN=Root,Model=New Model,Vector=Compartments[compartment],Vector=Metabolites[Cdk2],Reference=Concentration"/>
          </ListOfChannels>
        </PlotItem>
        <PlotItem name="[CycECdk2]" type="Curve2D">
          <Parameter name="Color" type="string" value="auto"/>
          <Parameter name="Line subtype" type="unsignedInteger" value="0"/>
          <Parameter name="Line type" type="unsignedInteger" value="0"/>
          <Parameter name="Line width" type="unsignedFloat" value="1"/>
          <Parameter name="Recording Activity" type="string" value="during"/>
          <Parameter name="Symbol subtype" type="unsignedInteger" value="0"/>
          <ListOfChannels>
            <ChannelSpec cn="CN=Root,Model=New Model,Reference=Time"/>
            <ChannelSpec cn="CN=Root,Model=New Model,Vector=Compartments[compartment],Vector=Metabolites[CycECdk2],Reference=Concentration"/>
          </ListOfChannels>
        </PlotItem>
        <PlotItem name="[CycECdk2a]" type="Curve2D">
          <Parameter name="Color" type="string" value="auto"/>
          <Parameter name="Line subtype" type="unsignedInteger" value="0"/>
          <Parameter name="Line type" type="unsignedInteger" value="0"/>
          <Parameter name="Line width" type="unsignedFloat" value="1"/>
          <Parameter name="Recording Activity" type="string" value="during"/>
          <Parameter name="Symbol subtype" type="unsignedInteger" value="0"/>
          <ListOfChannels>
            <ChannelSpec cn="CN=Root,Model=New Model,Reference=Time"/>
            <ChannelSpec cn="CN=Root,Model=New Model,Vector=Compartments[compartment],Vector=Metabolites[CycECdk2a],Reference=Concentration"/>
          </ListOfChannels>
        </PlotItem>
        <PlotItem name="[CycE]" type="Curve2D">
          <Parameter name="Color" type="string" value="auto"/>
          <Parameter name="Line subtype" type="unsignedInteger" value="0"/>
          <Parameter name="Line type" type="unsignedInteger" value="0"/>
          <Parameter name="Line width" type="unsignedFloat" value="1"/>
          <Parameter name="Recording Activity" type="string" value="during"/>
          <Parameter name="Symbol subtype" type="unsignedInteger" value="0"/>
          <ListOfChannels>
            <ChannelSpec cn="CN=Root,Model=New Model,Reference=Time"/>
            <ChannelSpec cn="CN=Root,Model=New Model,Vector=Compartments[compartment],Vector=Metabolites[CycE],Reference=Concentration"/>
          </ListOfChannels>
        </PlotItem>
      </ListOfPlotItems>
    </PlotSpecification>
    <PlotSpecification name="DNAdamage_p21" type="Plot2D" active="0">
      <Parameter name="log X" type="bool" value="0"/>
      <Parameter name="log Y" type="bool" value="0"/>
      <ListOfPlotItems>
        <PlotItem name="Values[BaseDNAdamage]|Time" type="Curve2D">
          <Parameter name="Color" type="string" value="auto"/>
          <Parameter name="Line subtype" type="unsignedInteger" value="0"/>
          <Parameter name="Line type" type="unsignedInteger" value="0"/>
          <Parameter name="Line width" type="unsignedFloat" value="1"/>
          <Parameter name="Recording Activity" type="string" value="during"/>
          <Parameter name="Symbol subtype" type="unsignedInteger" value="2"/>
          <ListOfChannels>
            <ChannelSpec cn="CN=Root,Model=New Model,Reference=Time"/>
            <ChannelSpec cn="CN=Root,Model=New Model,Vector=Values[BaseDNAdamage],Reference=Value"/>
          </ListOfChannels>
        </PlotItem>
        <PlotItem name="Values[TAF]|Time" type="Curve2D">
          <Parameter name="Color" type="string" value="auto"/>
          <Parameter name="Line subtype" type="unsignedInteger" value="0"/>
          <Parameter name="Line type" type="unsignedInteger" value="0"/>
          <Parameter name="Line width" type="unsignedFloat" value="1"/>
          <Parameter name="Recording Activity" type="string" value="during"/>
          <Parameter name="Symbol subtype" type="unsignedInteger" value="2"/>
          <ListOfChannels>
            <ChannelSpec cn="CN=Root,Model=New Model,Reference=Time"/>
            <ChannelSpec cn="CN=Root,Model=New Model,Vector=Values[TAF],Reference=Value"/>
          </ListOfChannels>
        </PlotItem>
        <PlotItem name="[DDR]|Time" type="Curve2D">
          <Parameter name="Color" type="string" value="auto"/>
          <Parameter name="Line subtype" type="unsignedInteger" value="0"/>
          <Parameter name="Line type" type="unsignedInteger" value="0"/>
          <Parameter name="Line width" type="unsignedFloat" value="1"/>
          <Parameter name="Recording Activity" type="string" value="during"/>
          <Parameter name="Symbol subtype" type="unsignedInteger" value="0"/>
          <ListOfChannels>
            <ChannelSpec cn="CN=Root,Model=New Model,Reference=Time"/>
            <ChannelSpec cn="CN=Root,Model=New Model,Vector=Compartments[compartment],Vector=Metabolites[DDR],Reference=Concentration"/>
          </ListOfChannels>
        </PlotItem>
        <PlotItem name="[DNADamageC]|Time" type="Curve2D">
          <Parameter name="Color" type="string" value="auto"/>
          <Parameter name="Line subtype" type="unsignedInteger" value="0"/>
          <Parameter name="Line type" type="unsignedInteger" value="0"/>
          <Parameter name="Line width" type="unsignedFloat" value="1"/>
          <Parameter name="Recording Activity" type="string" value="during"/>
          <Parameter name="Symbol subtype" type="unsignedInteger" value="2"/>
          <ListOfChannels>
            <ChannelSpec cn="CN=Root,Model=New Model,Reference=Time"/>
            <ChannelSpec cn="CN=Root,Model=New Model,Vector=Compartments[compartment],Vector=Metabolites[DNADamageC],Reference=Concentration"/>
          </ListOfChannels>
        </PlotItem>
        <PlotItem name="[DNADamageS]|Time" type="Curve2D">
          <Parameter name="Color" type="string" value="auto"/>
          <Parameter name="Line subtype" type="unsignedInteger" value="0"/>
          <Parameter name="Line type" type="unsignedInteger" value="0"/>
          <Parameter name="Line width" type="unsignedFloat" value="1"/>
          <Parameter name="Recording Activity" type="string" value="during"/>
          <Parameter name="Symbol subtype" type="unsignedInteger" value="2"/>
          <ListOfChannels>
            <ChannelSpec cn="CN=Root,Model=New Model,Reference=Time"/>
            <ChannelSpec cn="CN=Root,Model=New Model,Vector=Compartments[compartment],Vector=Metabolites[DNADamageS],Reference=Concentration"/>
          </ListOfChannels>
        </PlotItem>
        <PlotItem name="[p21]" type="Curve2D">
          <Parameter name="Color" type="string" value="auto"/>
          <Parameter name="Line subtype" type="unsignedInteger" value="0"/>
          <Parameter name="Line type" type="unsignedInteger" value="0"/>
          <Parameter name="Line width" type="unsignedFloat" value="1"/>
          <Parameter name="Recording Activity" type="string" value="during"/>
          <Parameter name="Symbol subtype" type="unsignedInteger" value="2"/>
          <ListOfChannels>
            <ChannelSpec cn="CN=Root,Model=New Model,Reference=Time"/>
            <ChannelSpec cn="CN=Root,Model=New Model,Vector=Compartments[compartment],Vector=Metabolites[p21],Reference=Concentration"/>
          </ListOfChannels>
        </PlotItem>
        <PlotItem name="[p53]|Time" type="Curve2D">
          <Parameter name="Color" type="string" value="auto"/>
          <Parameter name="Line subtype" type="unsignedInteger" value="0"/>
          <Parameter name="Line type" type="unsignedInteger" value="0"/>
          <Parameter name="Line width" type="unsignedFloat" value="1"/>
          <Parameter name="Recording Activity" type="string" value="during"/>
          <Parameter name="Symbol subtype" type="unsignedInteger" value="2"/>
          <ListOfChannels>
            <ChannelSpec cn="CN=Root,Model=New Model,Reference=Time"/>
            <ChannelSpec cn="CN=Root,Model=New Model,Vector=Compartments[compartment],Vector=Metabolites[p53],Reference=Concentration"/>
          </ListOfChannels>
        </PlotItem>
      </ListOfPlotItems>
    </PlotSpecification>
    <PlotSpecification name="Progress of Fit" type="Plot2D" active="0">
      <Parameter name="log X" type="bool" value="0"/>
      <Parameter name="log Y" type="bool" value="1"/>
      <ListOfPlotItems>
        <PlotItem name="sum of squares" type="Curve2D">
          <Parameter name="Color" type="string" value="auto"/>
          <Parameter name="Line subtype" type="unsignedInteger" value="0"/>
          <Parameter name="Line type" type="unsignedInteger" value="0"/>
          <Parameter name="Line width" type="unsignedFloat" value="1"/>
          <Parameter name="Recording Activity" type="string" value="during"/>
          <Parameter name="Symbol subtype" type="unsignedInteger" value="0"/>
          <ListOfChannels>
            <ChannelSpec cn="CN=Root,Vector=TaskList[Parameter Estimation],Problem=Parameter Estimation,Reference=Function Evaluations"/>
            <ChannelSpec cn="CN=Root,Vector=TaskList[Parameter Estimation],Problem=Parameter Estimation,Reference=Best Value"/>
          </ListOfChannels>
        </PlotItem>
      </ListOfPlotItems>
    </PlotSpecification>
    <PlotSpecification name="Reaction Fluxes" type="Plot2D" active="0">
      <Parameter name="log X" type="bool" value="0"/>
      <Parameter name="log Y" type="bool" value="0"/>
      <ListOfPlotItems>
        <PlotItem name="(v0a).Flux" type="Curve2D">
          <Parameter name="Color" type="string" value="auto"/>
          <Parameter name="Line subtype" type="unsignedInteger" value="0"/>
          <Parameter name="Line type" type="unsignedInteger" value="0"/>
          <Parameter name="Line width" type="unsignedFloat" value="1"/>
          <Parameter name="Recording Activity" type="string" value="during"/>
          <Parameter name="Symbol subtype" type="unsignedInteger" value="0"/>
          <ListOfChannels>
            <ChannelSpec cn="CN=Root,Model=New Model,Reference=Time"/>
            <ChannelSpec cn="CN=Root,Model=New Model,Vector=Reactions[va2],Reference=Flux"/>
          </ListOfChannels>
        </PlotItem>
        <PlotItem name="(v0b).Flux" type="Curve2D">
          <Parameter name="Color" type="string" value="auto"/>
          <Parameter name="Line subtype" type="unsignedInteger" value="0"/>
          <Parameter name="Line type" type="unsignedInteger" value="0"/>
          <Parameter name="Line width" type="unsignedFloat" value="1"/>
          <Parameter name="Recording Activity" type="string" value="during"/>
          <Parameter name="Symbol subtype" type="unsignedInteger" value="0"/>
          <ListOfChannels>
            <ChannelSpec cn="CN=Root,Model=New Model,Reference=Time"/>
            <ChannelSpec cn="CN=Root,Model=New Model,Vector=Reactions[va1],Reference=Flux"/>
          </ListOfChannels>
        </PlotItem>
        <PlotItem name="(v1).Flux" type="Curve2D">
          <Parameter name="Color" type="string" value="auto"/>
          <Parameter name="Line subtype" type="unsignedInteger" value="0"/>
          <Parameter name="Line type" type="unsignedInteger" value="0"/>
          <Parameter name="Line width" type="unsignedFloat" value="1"/>
          <Parameter name="Recording Activity" type="string" value="during"/>
          <Parameter name="Symbol subtype" type="unsignedInteger" value="0"/>
          <ListOfChannels>
            <ChannelSpec cn="CN=Root,Model=New Model,Reference=Time"/>
            <ChannelSpec cn="CN=Root,Model=New Model,Vector=Reactions[vb1],Reference=Flux"/>
          </ListOfChannels>
        </PlotItem>
        <PlotItem name="(v10).Flux" type="Curve2D">
          <Parameter name="Color" type="string" value="auto"/>
          <Parameter name="Line subtype" type="unsignedInteger" value="0"/>
          <Parameter name="Line type" type="unsignedInteger" value="0"/>
          <Parameter name="Line width" type="unsignedFloat" value="1"/>
          <Parameter name="Recording Activity" type="string" value="during"/>
          <Parameter name="Symbol subtype" type="unsignedInteger" value="0"/>
          <ListOfChannels>
            <ChannelSpec cn="CN=Root,Model=New Model,Reference=Time"/>
            <ChannelSpec cn="CN=Root,Model=New Model,Vector=Reactions[va4],Reference=Flux"/>
          </ListOfChannels>
        </PlotItem>
        <PlotItem name="(v2).Flux" type="Curve2D">
          <Parameter name="Color" type="string" value="auto"/>
          <Parameter name="Line subtype" type="unsignedInteger" value="0"/>
          <Parameter name="Line type" type="unsignedInteger" value="0"/>
          <Parameter name="Line width" type="unsignedFloat" value="1"/>
          <Parameter name="Recording Activity" type="string" value="during"/>
          <Parameter name="Symbol subtype" type="unsignedInteger" value="0"/>
          <ListOfChannels>
            <ChannelSpec cn="CN=Root,Model=New Model,Reference=Time"/>
            <ChannelSpec cn="CN=Root,Model=New Model,Vector=Reactions[vb2],Reference=Flux"/>
          </ListOfChannels>
        </PlotItem>
        <PlotItem name="(v3).Flux" type="Curve2D">
          <Parameter name="Color" type="string" value="auto"/>
          <Parameter name="Line subtype" type="unsignedInteger" value="0"/>
          <Parameter name="Line type" type="unsignedInteger" value="0"/>
          <Parameter name="Line width" type="unsignedFloat" value="1"/>
          <Parameter name="Recording Activity" type="string" value="during"/>
          <Parameter name="Symbol subtype" type="unsignedInteger" value="0"/>
          <ListOfChannels>
            <ChannelSpec cn="CN=Root,Model=New Model,Reference=Time"/>
            <ChannelSpec cn="CN=Root,Model=New Model,Vector=Reactions[vb3],Reference=Flux"/>
          </ListOfChannels>
        </PlotItem>
        <PlotItem name="(v4).Flux" type="Curve2D">
          <Parameter name="Color" type="string" value="auto"/>
          <Parameter name="Line subtype" type="unsignedInteger" value="0"/>
          <Parameter name="Line type" type="unsignedInteger" value="0"/>
          <Parameter name="Line width" type="unsignedFloat" value="1"/>
          <Parameter name="Recording Activity" type="string" value="during"/>
          <Parameter name="Symbol subtype" type="unsignedInteger" value="0"/>
          <ListOfChannels>
            <ChannelSpec cn="CN=Root,Model=New Model,Reference=Time"/>
            <ChannelSpec cn="CN=Root,Model=New Model,Vector=Reactions[vb4],Reference=Flux"/>
          </ListOfChannels>
        </PlotItem>
        <PlotItem name="(v5).Flux" type="Curve2D">
          <Parameter name="Color" type="string" value="auto"/>
          <Parameter name="Line subtype" type="unsignedInteger" value="0"/>
          <Parameter name="Line type" type="unsignedInteger" value="0"/>
          <Parameter name="Line width" type="unsignedFloat" value="1"/>
          <Parameter name="Recording Activity" type="string" value="during"/>
          <Parameter name="Symbol subtype" type="unsignedInteger" value="2"/>
          <ListOfChannels>
            <ChannelSpec cn="CN=Root,Model=New Model,Reference=Time"/>
            <ChannelSpec cn="CN=Root,Model=New Model,Vector=Reactions[vb5],Reference=Flux"/>
          </ListOfChannels>
        </PlotItem>
        <PlotItem name="(v6).Flux" type="Curve2D">
          <Parameter name="Color" type="string" value="auto"/>
          <Parameter name="Line subtype" type="unsignedInteger" value="0"/>
          <Parameter name="Line type" type="unsignedInteger" value="0"/>
          <Parameter name="Line width" type="unsignedFloat" value="1"/>
          <Parameter name="Recording Activity" type="string" value="during"/>
          <Parameter name="Symbol subtype" type="unsignedInteger" value="0"/>
          <ListOfChannels>
            <ChannelSpec cn="CN=Root,Model=New Model,Reference=Time"/>
            <ChannelSpec cn="CN=Root,Model=New Model,Vector=Reactions[vb6],Reference=Flux"/>
          </ListOfChannels>
        </PlotItem>
        <PlotItem name="(v7).Flux" type="Curve2D">
          <Parameter name="Color" type="string" value="auto"/>
          <Parameter name="Line subtype" type="unsignedInteger" value="0"/>
          <Parameter name="Line type" type="unsignedInteger" value="0"/>
          <Parameter name="Line width" type="unsignedFloat" value="1"/>
          <Parameter name="Recording Activity" type="string" value="during"/>
          <Parameter name="Symbol subtype" type="unsignedInteger" value="0"/>
          <ListOfChannels>
            <ChannelSpec cn="CN=Root,Model=New Model,Reference=Time"/>
            <ChannelSpec cn="CN=Root,Model=New Model,Vector=Reactions[vb7],Reference=Flux"/>
          </ListOfChannels>
        </PlotItem>
        <PlotItem name="(v8).Flux" type="Curve2D">
          <Parameter name="Color" type="string" value="auto"/>
          <Parameter name="Line subtype" type="unsignedInteger" value="0"/>
          <Parameter name="Line type" type="unsignedInteger" value="0"/>
          <Parameter name="Line width" type="unsignedFloat" value="1"/>
          <Parameter name="Recording Activity" type="string" value="during"/>
          <Parameter name="Symbol subtype" type="unsignedInteger" value="0"/>
          <ListOfChannels>
            <ChannelSpec cn="CN=Root,Model=New Model,Reference=Time"/>
            <ChannelSpec cn="CN=Root,Model=New Model,Vector=Reactions[vb8],Reference=Flux"/>
          </ListOfChannels>
        </PlotItem>
        <PlotItem name="(v9).Flux" type="Curve2D">
          <Parameter name="Color" type="string" value="auto"/>
          <Parameter name="Line subtype" type="unsignedInteger" value="0"/>
          <Parameter name="Line type" type="unsignedInteger" value="0"/>
          <Parameter name="Line width" type="unsignedFloat" value="1"/>
          <Parameter name="Recording Activity" type="string" value="during"/>
          <Parameter name="Symbol subtype" type="unsignedInteger" value="0"/>
          <ListOfChannels>
            <ChannelSpec cn="CN=Root,Model=New Model,Reference=Time"/>
            <ChannelSpec cn="CN=Root,Model=New Model,Vector=Reactions[va3],Reference=Flux"/>
          </ListOfChannels>
        </PlotItem>
      </ListOfPlotItems>
    </PlotSpecification>
    <PlotSpecification name="Values[Fit_Cdk2a]" type="Plot2D" active="1">
      <Parameter name="log X" type="bool" value="0"/>
      <Parameter name="log Y" type="bool" value="0"/>
      <ListOfPlotItems>
        <PlotItem name="10Gy_EdU(Fitted Value)" type="Curve2D">
          <Parameter name="Color" type="string" value="#FF0000"/>
          <Parameter name="Line subtype" type="unsignedInteger" value="0"/>
          <Parameter name="Line type" type="unsignedInteger" value="0"/>
          <Parameter name="Line width" type="unsignedFloat" value="1"/>
          <Parameter name="Recording Activity" type="string" value="after"/>
          <Parameter name="Symbol subtype" type="unsignedInteger" value="1"/>
          <ListOfChannels>
            <ChannelSpec cn="CN=Root,Vector=TaskList[Parameter Estimation],Problem=Parameter Estimation,ParameterGroup=Experiment Set,ParameterGroup=10Gy_EdU,Vector=Fitted Points[0],Reference=Independent Value"/>
            <ChannelSpec cn="CN=Root,Vector=TaskList[Parameter Estimation],Problem=Parameter Estimation,ParameterGroup=Experiment Set,ParameterGroup=10Gy_EdU,Vector=Fitted Points[0],Reference=Fitted Value"/>
          </ListOfChannels>
        </PlotItem>
        <PlotItem name="10Gy_EdU(Measured Value)" type="Curve2D">
          <Parameter name="Color" type="string" value="#FF0000"/>
          <Parameter name="Line subtype" type="unsignedInteger" value="1"/>
          <Parameter name="Line type" type="unsignedInteger" value="3"/>
          <Parameter name="Line width" type="unsignedFloat" value="1"/>
          <Parameter name="Recording Activity" type="string" value="after"/>
          <Parameter name="Symbol subtype" type="unsignedInteger" value="1"/>
          <ListOfChannels>
            <ChannelSpec cn="CN=Root,Vector=TaskList[Parameter Estimation],Problem=Parameter Estimation,ParameterGroup=Experiment Set,ParameterGroup=10Gy_EdU,Vector=Fitted Points[0],Reference=Independent Value"/>
            <ChannelSpec cn="CN=Root,Vector=TaskList[Parameter Estimation],Problem=Parameter Estimation,ParameterGroup=Experiment Set,ParameterGroup=10Gy_EdU,Vector=Fitted Points[0],Reference=Measured Value"/>
          </ListOfChannels>
        </PlotItem>
        <PlotItem name="1Gy_EdU(Fitted Value)" type="Curve2D">
          <Parameter name="Color" type="string" value="#0000FF"/>
          <Parameter name="Line subtype" type="unsignedInteger" value="0"/>
          <Parameter name="Line type" type="unsignedInteger" value="0"/>
          <Parameter name="Line width" type="unsignedFloat" value="1"/>
          <Parameter name="Recording Activity" type="string" value="after"/>
          <Parameter name="Symbol subtype" type="unsignedInteger" value="0"/>
          <ListOfChannels>
            <ChannelSpec cn="CN=Root,Vector=TaskList[Parameter Estimation],Problem=Parameter Estimation,ParameterGroup=Experiment Set,ParameterGroup=1Gy_EdU,Vector=Fitted Points[0],Reference=Independent Value"/>
            <ChannelSpec cn="CN=Root,Vector=TaskList[Parameter Estimation],Problem=Parameter Estimation,ParameterGroup=Experiment Set,ParameterGroup=1Gy_EdU,Vector=Fitted Points[0],Reference=Fitted Value"/>
          </ListOfChannels>
        </PlotItem>
        <PlotItem name="1Gy_EdU(Measured Value)" type="Curve2D">
          <Parameter name="Color" type="string" value="#0000FF"/>
          <Parameter name="Line subtype" type="unsignedInteger" value="1"/>
          <Parameter name="Line type" type="unsignedInteger" value="3"/>
          <Parameter name="Line width" type="unsignedFloat" value="1"/>
          <Parameter name="Recording Activity" type="string" value="after"/>
          <Parameter name="Symbol subtype" type="unsignedInteger" value="1"/>
          <ListOfChannels>
            <ChannelSpec cn="CN=Root,Vector=TaskList[Parameter Estimation],Problem=Parameter Estimation,ParameterGroup=Experiment Set,ParameterGroup=1Gy_EdU,Vector=Fitted Points[0],Reference=Independent Value"/>
            <ChannelSpec cn="CN=Root,Vector=TaskList[Parameter Estimation],Problem=Parameter Estimation,ParameterGroup=Experiment Set,ParameterGroup=1Gy_EdU,Vector=Fitted Points[0],Reference=Measured Value"/>
          </ListOfChannels>
        </PlotItem>
        <PlotItem name="2.5G_EdU(Fitted Value)" type="Curve2D">
          <Parameter name="Color" type="string" value="#00E600"/>
          <Parameter name="Line subtype" type="unsignedInteger" value="0"/>
          <Parameter name="Line type" type="unsignedInteger" value="0"/>
          <Parameter name="Line width" type="unsignedFloat" value="1"/>
          <Parameter name="Recording Activity" type="string" value="after"/>
          <Parameter name="Symbol subtype" type="unsignedInteger" value="0"/>
          <ListOfChannels>
            <ChannelSpec cn="CN=Root,Vector=TaskList[Parameter Estimation],Problem=Parameter Estimation,ParameterGroup=Experiment Set,ParameterGroup=2.5G_EdU,Vector=Fitted Points[0],Reference=Independent Value"/>
            <ChannelSpec cn="CN=Root,Vector=TaskList[Parameter Estimation],Problem=Parameter Estimation,ParameterGroup=Experiment Set,ParameterGroup=2.5G_EdU,Vector=Fitted Points[0],Reference=Fitted Value"/>
          </ListOfChannels>
        </PlotItem>
        <PlotItem name="2.5G_EdU(Measured Value)" type="Curve2D">
          <Parameter name="Color" type="string" value="#00E600"/>
          <Parameter name="Line subtype" type="unsignedInteger" value="1"/>
          <Parameter name="Line type" type="unsignedInteger" value="3"/>
          <Parameter name="Line width" type="unsignedFloat" value="1"/>
          <Parameter name="Recording Activity" type="string" value="after"/>
          <Parameter name="Symbol subtype" type="unsignedInteger" value="1"/>
          <ListOfChannels>
            <ChannelSpec cn="CN=Root,Vector=TaskList[Parameter Estimation],Problem=Parameter Estimation,ParameterGroup=Experiment Set,ParameterGroup=2.5G_EdU,Vector=Fitted Points[0],Reference=Independent Value"/>
            <ChannelSpec cn="CN=Root,Vector=TaskList[Parameter Estimation],Problem=Parameter Estimation,ParameterGroup=Experiment Set,ParameterGroup=2.5G_EdU,Vector=Fitted Points[0],Reference=Measured Value"/>
          </ListOfChannels>
        </PlotItem>
        <PlotItem name="20Gy_EdU(Fitted Value)" type="Curve2D">
          <Parameter name="Color" type="string" value="#00BEF0"/>
          <Parameter name="Line subtype" type="unsignedInteger" value="0"/>
          <Parameter name="Line type" type="unsignedInteger" value="0"/>
          <Parameter name="Line width" type="unsignedFloat" value="1"/>
          <Parameter name="Recording Activity" type="string" value="after"/>
          <Parameter name="Symbol subtype" type="unsignedInteger" value="0"/>
          <ListOfChannels>
            <ChannelSpec cn="CN=Root,Vector=TaskList[Parameter Estimation],Problem=Parameter Estimation,ParameterGroup=Experiment Set,ParameterGroup=20Gy_EdU,Vector=Fitted Points[0],Reference=Independent Value"/>
            <ChannelSpec cn="CN=Root,Vector=TaskList[Parameter Estimation],Problem=Parameter Estimation,ParameterGroup=Experiment Set,ParameterGroup=20Gy_EdU,Vector=Fitted Points[0],Reference=Fitted Value"/>
          </ListOfChannels>
        </PlotItem>
        <PlotItem name="20Gy_EdU(Measured Value)" type="Curve2D">
          <Parameter name="Color" type="string" value="#00BEF0"/>
          <Parameter name="Line subtype" type="unsignedInteger" value="1"/>
          <Parameter name="Line type" type="unsignedInteger" value="3"/>
          <Parameter name="Line width" type="unsignedFloat" value="1"/>
          <Parameter name="Recording Activity" type="string" value="after"/>
          <Parameter name="Symbol subtype" type="unsignedInteger" value="1"/>
          <ListOfChannels>
            <ChannelSpec cn="CN=Root,Vector=TaskList[Parameter Estimation],Problem=Parameter Estimation,ParameterGroup=Experiment Set,ParameterGroup=20Gy_EdU,Vector=Fitted Points[0],Reference=Independent Value"/>
            <ChannelSpec cn="CN=Root,Vector=TaskList[Parameter Estimation],Problem=Parameter Estimation,ParameterGroup=Experiment Set,ParameterGroup=20Gy_EdU,Vector=Fitted Points[0],Reference=Measured Value"/>
          </ListOfChannels>
        </PlotItem>
        <PlotItem name="5Gy_EdU(Fitted Value)" type="Curve2D">
          <Parameter name="Color" type="string" value="#F000FF"/>
          <Parameter name="Line subtype" type="unsignedInteger" value="0"/>
          <Parameter name="Line type" type="unsignedInteger" value="0"/>
          <Parameter name="Line width" type="unsignedFloat" value="1"/>
          <Parameter name="Recording Activity" type="string" value="after"/>
          <Parameter name="Symbol subtype" type="unsignedInteger" value="0"/>
          <ListOfChannels>
            <ChannelSpec cn="CN=Root,Vector=TaskList[Parameter Estimation],Problem=Parameter Estimation,ParameterGroup=Experiment Set,ParameterGroup=5Gy_EdU,Vector=Fitted Points[0],Reference=Independent Value"/>
            <ChannelSpec cn="CN=Root,Vector=TaskList[Parameter Estimation],Problem=Parameter Estimation,ParameterGroup=Experiment Set,ParameterGroup=5Gy_EdU,Vector=Fitted Points[0],Reference=Fitted Value"/>
          </ListOfChannels>
        </PlotItem>
        <PlotItem name="5Gy_EdU(Measured Value)" type="Curve2D">
          <Parameter name="Color" type="string" value="#F000FF"/>
          <Parameter name="Line subtype" type="unsignedInteger" value="1"/>
          <Parameter name="Line type" type="unsignedInteger" value="3"/>
          <Parameter name="Line width" type="unsignedFloat" value="1"/>
          <Parameter name="Recording Activity" type="string" value="after"/>
          <Parameter name="Symbol subtype" type="unsignedInteger" value="1"/>
          <ListOfChannels>
            <ChannelSpec cn="CN=Root,Vector=TaskList[Parameter Estimation],Problem=Parameter Estimation,ParameterGroup=Experiment Set,ParameterGroup=5Gy_EdU,Vector=Fitted Points[0],Reference=Independent Value"/>
            <ChannelSpec cn="CN=Root,Vector=TaskList[Parameter Estimation],Problem=Parameter Estimation,ParameterGroup=Experiment Set,ParameterGroup=5Gy_EdU,Vector=Fitted Points[0],Reference=Measured Value"/>
          </ListOfChannels>
        </PlotItem>
      </ListOfPlotItems>
    </PlotSpecification>
    <PlotSpecification name="Values[Fit_Cdk2_T]" type="Plot2D" active="1">
      <Parameter name="log X" type="bool" value="0"/>
      <Parameter name="log Y" type="bool" value="0"/>
      <ListOfPlotItems>
        <PlotItem name="10Gy_Cdk2(Fitted Value)" type="Curve2D">
          <Parameter name="Color" type="string" value="#FF0000"/>
          <Parameter name="Line subtype" type="unsignedInteger" value="0"/>
          <Parameter name="Line type" type="unsignedInteger" value="0"/>
          <Parameter name="Line width" type="unsignedFloat" value="1"/>
          <Parameter name="Recording Activity" type="string" value="after"/>
          <Parameter name="Symbol subtype" type="unsignedInteger" value="1"/>
          <ListOfChannels>
            <ChannelSpec cn="CN=Root,Vector=TaskList[Parameter Estimation],Problem=Parameter Estimation,ParameterGroup=Experiment Set,ParameterGroup=10Gy_Cdk2,Vector=Fitted Points[0],Reference=Independent Value"/>
            <ChannelSpec cn="CN=Root,Vector=TaskList[Parameter Estimation],Problem=Parameter Estimation,ParameterGroup=Experiment Set,ParameterGroup=10Gy_Cdk2,Vector=Fitted Points[0],Reference=Fitted Value"/>
          </ListOfChannels>
        </PlotItem>
        <PlotItem name="10Gy_Cdk2(Measured Value)" type="Curve2D">
          <Parameter name="Color" type="string" value="#FF0000"/>
          <Parameter name="Line subtype" type="unsignedInteger" value="1"/>
          <Parameter name="Line type" type="unsignedInteger" value="3"/>
          <Parameter name="Line width" type="unsignedFloat" value="1"/>
          <Parameter name="Recording Activity" type="string" value="after"/>
          <Parameter name="Symbol subtype" type="unsignedInteger" value="1"/>
          <ListOfChannels>
            <ChannelSpec cn="CN=Root,Vector=TaskList[Parameter Estimation],Problem=Parameter Estimation,ParameterGroup=Experiment Set,ParameterGroup=10Gy_Cdk2,Vector=Fitted Points[0],Reference=Independent Value"/>
            <ChannelSpec cn="CN=Root,Vector=TaskList[Parameter Estimation],Problem=Parameter Estimation,ParameterGroup=Experiment Set,ParameterGroup=10Gy_Cdk2,Vector=Fitted Points[0],Reference=Measured Value"/>
          </ListOfChannels>
        </PlotItem>
        <PlotItem name="2.5Gy_Cdk2(Fitted Value)" type="Curve2D">
          <Parameter name="Color" type="string" value="#0000FF"/>
          <Parameter name="Line subtype" type="unsignedInteger" value="0"/>
          <Parameter name="Line type" type="unsignedInteger" value="0"/>
          <Parameter name="Line width" type="unsignedFloat" value="1"/>
          <Parameter name="Recording Activity" type="string" value="after"/>
          <Parameter name="Symbol subtype" type="unsignedInteger" value="0"/>
          <ListOfChannels>
            <ChannelSpec cn="CN=Root,Vector=TaskList[Parameter Estimation],Problem=Parameter Estimation,ParameterGroup=Experiment Set,ParameterGroup=2.5Gy_Cdk2,Vector=Fitted Points[0],Reference=Independent Value"/>
            <ChannelSpec cn="CN=Root,Vector=TaskList[Parameter Estimation],Problem=Parameter Estimation,ParameterGroup=Experiment Set,ParameterGroup=2.5Gy_Cdk2,Vector=Fitted Points[0],Reference=Fitted Value"/>
          </ListOfChannels>
        </PlotItem>
        <PlotItem name="2.5Gy_Cdk2(Measured Value)" type="Curve2D">
          <Parameter name="Color" type="string" value="#0000FF"/>
          <Parameter name="Line subtype" type="unsignedInteger" value="1"/>
          <Parameter name="Line type" type="unsignedInteger" value="3"/>
          <Parameter name="Line width" type="unsignedFloat" value="1"/>
          <Parameter name="Recording Activity" type="string" value="after"/>
          <Parameter name="Symbol subtype" type="unsignedInteger" value="1"/>
          <ListOfChannels>
            <ChannelSpec cn="CN=Root,Vector=TaskList[Parameter Estimation],Problem=Parameter Estimation,ParameterGroup=Experiment Set,ParameterGroup=2.5Gy_Cdk2,Vector=Fitted Points[0],Reference=Independent Value"/>
            <ChannelSpec cn="CN=Root,Vector=TaskList[Parameter Estimation],Problem=Parameter Estimation,ParameterGroup=Experiment Set,ParameterGroup=2.5Gy_Cdk2,Vector=Fitted Points[0],Reference=Measured Value"/>
          </ListOfChannels>
        </PlotItem>
      </ListOfPlotItems>
    </PlotSpecification>
    <PlotSpecification name="[p21]" type="Plot2D" active="1">
      <Parameter name="log X" type="bool" value="0"/>
      <Parameter name="log Y" type="bool" value="0"/>
      <ListOfPlotItems>
        <PlotItem name="2.5_Gy_p21(Fitted Value)" type="Curve2D">
          <Parameter name="Color" type="string" value="#0000FF"/>
          <Parameter name="Line subtype" type="unsignedInteger" value="0"/>
          <Parameter name="Line type" type="unsignedInteger" value="0"/>
          <Parameter name="Line width" type="unsignedFloat" value="1"/>
          <Parameter name="Recording Activity" type="string" value="after"/>
          <Parameter name="Symbol subtype" type="unsignedInteger" value="0"/>
          <ListOfChannels>
            <ChannelSpec cn="CN=Root,Vector=TaskList[Parameter Estimation],Problem=Parameter Estimation,ParameterGroup=Experiment Set,ParameterGroup=2.5_Gy_p21,Vector=Fitted Points[0],Reference=Independent Value"/>
            <ChannelSpec cn="CN=Root,Vector=TaskList[Parameter Estimation],Problem=Parameter Estimation,ParameterGroup=Experiment Set,ParameterGroup=2.5_Gy_p21,Vector=Fitted Points[0],Reference=Fitted Value"/>
          </ListOfChannels>
        </PlotItem>
        <PlotItem name="2.5_Gy_p21(Measured Value)" type="Curve2D">
          <Parameter name="Color" type="string" value="#0000FF"/>
          <Parameter name="Line subtype" type="unsignedInteger" value="1"/>
          <Parameter name="Line type" type="unsignedInteger" value="3"/>
          <Parameter name="Line width" type="unsignedFloat" value="1"/>
          <Parameter name="Recording Activity" type="string" value="after"/>
          <Parameter name="Symbol subtype" type="unsignedInteger" value="1"/>
          <ListOfChannels>
            <ChannelSpec cn="CN=Root,Vector=TaskList[Parameter Estimation],Problem=Parameter Estimation,ParameterGroup=Experiment Set,ParameterGroup=2.5_Gy_p21,Vector=Fitted Points[0],Reference=Independent Value"/>
            <ChannelSpec cn="CN=Root,Vector=TaskList[Parameter Estimation],Problem=Parameter Estimation,ParameterGroup=Experiment Set,ParameterGroup=2.5_Gy_p21,Vector=Fitted Points[0],Reference=Measured Value"/>
          </ListOfChannels>
        </PlotItem>
        <PlotItem name="Experiment(Fitted Value)" type="Curve2D">
          <Parameter name="Color" type="string" value="#FF0000"/>
          <Parameter name="Line subtype" type="unsignedInteger" value="0"/>
          <Parameter name="Line type" type="unsignedInteger" value="0"/>
          <Parameter name="Line width" type="unsignedFloat" value="1"/>
          <Parameter name="Recording Activity" type="string" value="after"/>
          <Parameter name="Symbol subtype" type="unsignedInteger" value="0"/>
          <ListOfChannels>
            <ChannelSpec cn="CN=Root,Vector=TaskList[Parameter Estimation],Problem=Parameter Estimation,ParameterGroup=Experiment Set,ParameterGroup=Experiment,Vector=Fitted Points[0],Reference=Independent Value"/>
            <ChannelSpec cn="CN=Root,Vector=TaskList[Parameter Estimation],Problem=Parameter Estimation,ParameterGroup=Experiment Set,ParameterGroup=Experiment,Vector=Fitted Points[0],Reference=Fitted Value"/>
          </ListOfChannels>
        </PlotItem>
        <PlotItem name="Experiment(Measured Value)" type="Curve2D">
          <Parameter name="Color" type="string" value="#FF0000"/>
          <Parameter name="Line subtype" type="unsignedInteger" value="1"/>
          <Parameter name="Line type" type="unsignedInteger" value="3"/>
          <Parameter name="Line width" type="unsignedFloat" value="1"/>
          <Parameter name="Recording Activity" type="string" value="after"/>
          <Parameter name="Symbol subtype" type="unsignedInteger" value="1"/>
          <ListOfChannels>
            <ChannelSpec cn="CN=Root,Vector=TaskList[Parameter Estimation],Problem=Parameter Estimation,ParameterGroup=Experiment Set,ParameterGroup=Experiment,Vector=Fitted Points[0],Reference=Independent Value"/>
            <ChannelSpec cn="CN=Root,Vector=TaskList[Parameter Estimation],Problem=Parameter Estimation,ParameterGroup=Experiment Set,ParameterGroup=Experiment,Vector=Fitted Points[0],Reference=Measured Value"/>
          </ListOfChannels>
        </PlotItem>
      </ListOfPlotItems>
    </PlotSpecification>
    <PlotSpecification name="Values[Fit_CycE_T]" type="Plot2D" active="1">
      <Parameter name="log X" type="bool" value="0"/>
      <Parameter name="log Y" type="bool" value="0"/>
      <ListOfPlotItems>
        <PlotItem name="10Gy_CycE(Fitted Value)" type="Curve2D">
          <Parameter name="Color" type="string" value="#FF0000"/>
          <Parameter name="Line subtype" type="unsignedInteger" value="0"/>
          <Parameter name="Line type" type="unsignedInteger" value="0"/>
          <Parameter name="Line width" type="unsignedFloat" value="1"/>
          <Parameter name="Recording Activity" type="string" value="after"/>
          <Parameter name="Symbol subtype" type="unsignedInteger" value="2"/>
          <ListOfChannels>
            <ChannelSpec cn="CN=Root,Vector=TaskList[Parameter Estimation],Problem=Parameter Estimation,ParameterGroup=Experiment Set,ParameterGroup=10Gy_CycE,Vector=Fitted Points[0],Reference=Independent Value"/>
            <ChannelSpec cn="CN=Root,Vector=TaskList[Parameter Estimation],Problem=Parameter Estimation,ParameterGroup=Experiment Set,ParameterGroup=10Gy_CycE,Vector=Fitted Points[0],Reference=Fitted Value"/>
          </ListOfChannels>
        </PlotItem>
        <PlotItem name="10Gy_CycE(Measured Value)" type="Curve2D">
          <Parameter name="Color" type="string" value="#FF0000"/>
          <Parameter name="Line subtype" type="unsignedInteger" value="1"/>
          <Parameter name="Line type" type="unsignedInteger" value="3"/>
          <Parameter name="Line width" type="unsignedFloat" value="1"/>
          <Parameter name="Recording Activity" type="string" value="after"/>
          <Parameter name="Symbol subtype" type="unsignedInteger" value="1"/>
          <ListOfChannels>
            <ChannelSpec cn="CN=Root,Vector=TaskList[Parameter Estimation],Problem=Parameter Estimation,ParameterGroup=Experiment Set,ParameterGroup=10Gy_CycE,Vector=Fitted Points[0],Reference=Independent Value"/>
            <ChannelSpec cn="CN=Root,Vector=TaskList[Parameter Estimation],Problem=Parameter Estimation,ParameterGroup=Experiment Set,ParameterGroup=10Gy_CycE,Vector=Fitted Points[0],Reference=Measured Value"/>
          </ListOfChannels>
        </PlotItem>
        <PlotItem name="2.5Gy_CycE(Fitted Value)" type="Curve2D">
          <Parameter name="Color" type="string" value="#0000FF"/>
          <Parameter name="Line subtype" type="unsignedInteger" value="0"/>
          <Parameter name="Line type" type="unsignedInteger" value="0"/>
          <Parameter name="Line width" type="unsignedFloat" value="1"/>
          <Parameter name="Recording Activity" type="string" value="after"/>
          <Parameter name="Symbol subtype" type="unsignedInteger" value="0"/>
          <ListOfChannels>
            <ChannelSpec cn="CN=Root,Vector=TaskList[Parameter Estimation],Problem=Parameter Estimation,ParameterGroup=Experiment Set,ParameterGroup=2.5Gy_CycE,Vector=Fitted Points[0],Reference=Independent Value"/>
            <ChannelSpec cn="CN=Root,Vector=TaskList[Parameter Estimation],Problem=Parameter Estimation,ParameterGroup=Experiment Set,ParameterGroup=2.5Gy_CycE,Vector=Fitted Points[0],Reference=Fitted Value"/>
          </ListOfChannels>
        </PlotItem>
        <PlotItem name="2.5Gy_CycE(Measured Value)" type="Curve2D">
          <Parameter name="Color" type="string" value="#0000FF"/>
          <Parameter name="Line subtype" type="unsignedInteger" value="1"/>
          <Parameter name="Line type" type="unsignedInteger" value="3"/>
          <Parameter name="Line width" type="unsignedFloat" value="1"/>
          <Parameter name="Recording Activity" type="string" value="after"/>
          <Parameter name="Symbol subtype" type="unsignedInteger" value="1"/>
          <ListOfChannels>
            <ChannelSpec cn="CN=Root,Vector=TaskList[Parameter Estimation],Problem=Parameter Estimation,ParameterGroup=Experiment Set,ParameterGroup=2.5Gy_CycE,Vector=Fitted Points[0],Reference=Independent Value"/>
            <ChannelSpec cn="CN=Root,Vector=TaskList[Parameter Estimation],Problem=Parameter Estimation,ParameterGroup=Experiment Set,ParameterGroup=2.5Gy_CycE,Vector=Fitted Points[0],Reference=Measured Value"/>
          </ListOfChannels>
        </PlotItem>
      </ListOfPlotItems>
    </PlotSpecification>
    <PlotSpecification name="Values[Fit_Cdk2_Thr160]" type="Plot2D" active="1">
      <Parameter name="log X" type="bool" value="0"/>
      <Parameter name="log Y" type="bool" value="0"/>
      <ListOfPlotItems>
        <PlotItem name="10Gy_Cdk2-P(Fitted Value)" type="Curve2D">
          <Parameter name="Color" type="string" value="#FF0000"/>
          <Parameter name="Line subtype" type="unsignedInteger" value="0"/>
          <Parameter name="Line type" type="unsignedInteger" value="0"/>
          <Parameter name="Line width" type="unsignedFloat" value="1"/>
          <Parameter name="Recording Activity" type="string" value="after"/>
          <Parameter name="Symbol subtype" type="unsignedInteger" value="2"/>
          <ListOfChannels>
            <ChannelSpec cn="CN=Root,Vector=TaskList[Parameter Estimation],Problem=Parameter Estimation,ParameterGroup=Experiment Set,ParameterGroup=10Gy_Cdk2-P,Vector=Fitted Points[0],Reference=Independent Value"/>
            <ChannelSpec cn="CN=Root,Vector=TaskList[Parameter Estimation],Problem=Parameter Estimation,ParameterGroup=Experiment Set,ParameterGroup=10Gy_Cdk2-P,Vector=Fitted Points[0],Reference=Fitted Value"/>
          </ListOfChannels>
        </PlotItem>
        <PlotItem name="10Gy_Cdk2-P(Measured Value)" type="Curve2D">
          <Parameter name="Color" type="string" value="#FF0000"/>
          <Parameter name="Line subtype" type="unsignedInteger" value="1"/>
          <Parameter name="Line type" type="unsignedInteger" value="3"/>
          <Parameter name="Line width" type="unsignedFloat" value="1"/>
          <Parameter name="Recording Activity" type="string" value="after"/>
          <Parameter name="Symbol subtype" type="unsignedInteger" value="1"/>
          <ListOfChannels>
            <ChannelSpec cn="CN=Root,Vector=TaskList[Parameter Estimation],Problem=Parameter Estimation,ParameterGroup=Experiment Set,ParameterGroup=10Gy_Cdk2-P,Vector=Fitted Points[0],Reference=Independent Value"/>
            <ChannelSpec cn="CN=Root,Vector=TaskList[Parameter Estimation],Problem=Parameter Estimation,ParameterGroup=Experiment Set,ParameterGroup=10Gy_Cdk2-P,Vector=Fitted Points[0],Reference=Measured Value"/>
          </ListOfChannels>
        </PlotItem>
        <PlotItem name="2.5Gy_Cdk2-P(Fitted Value)" type="Curve2D">
          <Parameter name="Color" type="string" value="#0000FF"/>
          <Parameter name="Line subtype" type="unsignedInteger" value="0"/>
          <Parameter name="Line type" type="unsignedInteger" value="0"/>
          <Parameter name="Line width" type="unsignedFloat" value="1"/>
          <Parameter name="Recording Activity" type="string" value="after"/>
          <Parameter name="Symbol subtype" type="unsignedInteger" value="0"/>
          <ListOfChannels>
            <ChannelSpec cn="CN=Root,Vector=TaskList[Parameter Estimation],Problem=Parameter Estimation,ParameterGroup=Experiment Set,ParameterGroup=2.5Gy_Cdk2-P,Vector=Fitted Points[0],Reference=Independent Value"/>
            <ChannelSpec cn="CN=Root,Vector=TaskList[Parameter Estimation],Problem=Parameter Estimation,ParameterGroup=Experiment Set,ParameterGroup=2.5Gy_Cdk2-P,Vector=Fitted Points[0],Reference=Fitted Value"/>
          </ListOfChannels>
        </PlotItem>
        <PlotItem name="2.5Gy_Cdk2-P(Measured Value)" type="Curve2D">
          <Parameter name="Color" type="string" value="#0000FF"/>
          <Parameter name="Line subtype" type="unsignedInteger" value="1"/>
          <Parameter name="Line type" type="unsignedInteger" value="3"/>
          <Parameter name="Line width" type="unsignedFloat" value="1"/>
          <Parameter name="Recording Activity" type="string" value="after"/>
          <Parameter name="Symbol subtype" type="unsignedInteger" value="1"/>
          <ListOfChannels>
            <ChannelSpec cn="CN=Root,Vector=TaskList[Parameter Estimation],Problem=Parameter Estimation,ParameterGroup=Experiment Set,ParameterGroup=2.5Gy_Cdk2-P,Vector=Fitted Points[0],Reference=Independent Value"/>
            <ChannelSpec cn="CN=Root,Vector=TaskList[Parameter Estimation],Problem=Parameter Estimation,ParameterGroup=Experiment Set,ParameterGroup=2.5Gy_Cdk2-P,Vector=Fitted Points[0],Reference=Measured Value"/>
          </ListOfChannels>
        </PlotItem>
      </ListOfPlotItems>
    </PlotSpecification>
  </ListOfPlots>
  <GUI>
    <ListOfSliders>
      <Slider key="Slider_0" associatedEntityKey="Task_15" objectCN="CN=Root,Model=New Model,Vector=Reactions[va3],ParameterGroup=Parameters,Parameter=k,Reference=Value" objectType="float" objectValue="0.00547468" minValue="0" maxValue="9.99915" tickNumber="1000" tickFactor="100" scaling="linear"/>
      <Slider key="Slider_1" associatedEntityKey="Task_15" objectCN="CN=Root,Model=New Model,Vector=Reactions[va5],ParameterGroup=Parameters,Parameter=k,Reference=Value" objectType="float" objectValue="193.258" minValue="0" maxValue="193.258" tickNumber="1000" tickFactor="100" scaling="linear"/>
    </ListOfSliders>
  </GUI>
  <SBMLReference file="DNA-damage_G1-S_arrest.xml">
    <SBMLMap SBMLid="BaseDNAdamage" COPASIkey="ModelValue_11"/>
    <SBMLMap SBMLid="Cdk2" COPASIkey="Metabolite_3"/>
    <SBMLMap SBMLid="Cdk2_0" COPASIkey="ModelValue_2"/>
    <SBMLMap SBMLid="Cdk2_T" COPASIkey="ModelValue_4"/>
    <SBMLMap SBMLid="Cdk2_Thr160" COPASIkey="ModelValue_12"/>
    <SBMLMap SBMLid="Constant_flux__irreversible" COPASIkey="Function_6"/>
    <SBMLMap SBMLid="CycE" COPASIkey="Metabolite_1"/>
    <SBMLMap SBMLid="CycECdk2" COPASIkey="Metabolite_5"/>
    <SBMLMap SBMLid="CycECdk2_0" COPASIkey="ModelValue_1"/>
    <SBMLMap SBMLid="CycECdk2a" COPASIkey="Metabolite_7"/>
    <SBMLMap SBMLid="CycECdk2a_0" COPASIkey="ModelValue_0"/>
    <SBMLMap SBMLid="CycE_0" COPASIkey="ModelValue_3"/>
    <SBMLMap SBMLid="CycE_T" COPASIkey="ModelValue_20"/>
    <SBMLMap SBMLid="DDR" COPASIkey="Metabolite_15"/>
    <SBMLMap SBMLid="DNADamage" COPASIkey="Event_0"/>
    <SBMLMap SBMLid="DNADamageC" COPASIkey="Metabolite_11"/>
    <SBMLMap SBMLid="DNADamageS" COPASIkey="Metabolite_13"/>
    <SBMLMap SBMLid="DNAdamagefoci_0" COPASIkey="ModelValue_10"/>
    <SBMLMap SBMLid="Fit_Cdk2_T" COPASIkey="ModelValue_14"/>
    <SBMLMap SBMLid="Fit_Cdk2_Thr160" COPASIkey="ModelValue_13"/>
    <SBMLMap SBMLid="Fit_Cdk2a" COPASIkey="ModelValue_23"/>
    <SBMLMap SBMLid="Fit_CycE_T" COPASIkey="ModelValue_15"/>
    <SBMLMap SBMLid="FociPerGy" COPASIkey="ModelValue_7"/>
    <SBMLMap SBMLid="Gy" COPASIkey="ModelValue_5"/>
    <SBMLMap SBMLid="TAF" COPASIkey="ModelValue_9"/>
    <SBMLMap SBMLid="compartment" COPASIkey="Compartment_1"/>
    <SBMLMap SBMLid="k2b" COPASIkey="ModelValue_19"/>
    <SBMLMap SBMLid="k4a" COPASIkey="ModelValue_22"/>
    <SBMLMap SBMLid="k4b" COPASIkey="ModelValue_16"/>
    <SBMLMap SBMLid="k6a" COPASIkey="ModelValue_21"/>
    <SBMLMap SBMLid="k6b" COPASIkey="ModelValue_17"/>
    <SBMLMap SBMLid="k8b" COPASIkey="ModelValue_18"/>
    <SBMLMap SBMLid="k_TAF" COPASIkey="ModelValue_8"/>
    <SBMLMap SBMLid="mod_1__CF" COPASIkey="Function_41"/>
    <SBMLMap SBMLid="p21" COPASIkey="Metabolite_9"/>
    <SBMLMap SBMLid="p53" COPASIkey="Metabolite_17"/>
    <SBMLMap SBMLid="pos__FB_inh_MA" COPASIkey="Function_40"/>
    <SBMLMap SBMLid="prop_C" COPASIkey="ModelValue_6"/>
    <SBMLMap SBMLid="va1" COPASIkey="Reaction_10"/>
    <SBMLMap SBMLid="va2" COPASIkey="Reaction_9"/>
    <SBMLMap SBMLid="va3" COPASIkey="Reaction_8"/>
    <SBMLMap SBMLid="va4" COPASIkey="Reaction_13"/>
    <SBMLMap SBMLid="va5" COPASIkey="Reaction_11"/>
    <SBMLMap SBMLid="va6" COPASIkey="Reaction_12"/>
    <SBMLMap SBMLid="vb1" COPASIkey="Reaction_6"/>
    <SBMLMap SBMLid="vb2" COPASIkey="Reaction_7"/>
    <SBMLMap SBMLid="vb3" COPASIkey="Reaction_2"/>
    <SBMLMap SBMLid="vb4" COPASIkey="Reaction_3"/>
    <SBMLMap SBMLid="vb5" COPASIkey="Reaction_0"/>
    <SBMLMap SBMLid="vb6" COPASIkey="Reaction_1"/>
    <SBMLMap SBMLid="vb7" COPASIkey="Reaction_4"/>
    <SBMLMap SBMLid="vb8" COPASIkey="Reaction_5"/>
  </SBMLReference>
</COPASI>
