# Supplementary material for: To senesce or not to senesce: how primary human fibroblasts decide their cell fate after DNA damage
Source: Aging (Albany NY). 2016 Jan 30;8(1):158–76. doi: 10.18632/aging.100883 (PMC4761720; doi:10.18632/aging.100883)
Supplement: Supplementary file 2 [file aging-08-158-s002.zip › Mrc5_1Gy_EdU.txt]

time[d]	time[h]	mean	SD	SEM	Gy
0	0	1	0	0	1
1	24	0.32	0.04	0.03	1
3	72	0.95	0.23	0.13	1
