# Supplementary material for: To senesce or not to senesce: how primary human fibroblasts decide their cell fate after DNA damage
Source: Aging (Albany NY). 2016 Jan 30;8(1):158–76. doi: 10.18632/aging.100883 (PMC4761720; doi:10.18632/aging.100883)
Supplement: Supplementary file 2 [file aging-08-158-s002.zip › Mrc5_2.5Gy_Cdk2.txt]

time[d]	time[h]	mean	SD	SEM	Gy
0	0	1.00	0.00	0.00	2.5
1	24	0.52	0.23	0.10	2.5
3	72	0.51	0.23	0.09	2.5
5	120	0.45	0.18	0.07	2.5
7	168	1.03	0.78	0.32	2.5
10	240	0.88	0.57	0.33	2.5
