# Supplementary material for: To senesce or not to senesce: how primary human fibroblasts decide their cell fate after DNA damage
Source: Aging (Albany NY). 2016 Jan 30;8(1):158–76. doi: 10.18632/aging.100883 (PMC4761720; doi:10.18632/aging.100883)
Supplement: Supplementary file 2 [file aging-08-158-s002.zip › Mrc5_2.5Gy_Cdk2-P.txt]

time[d]	time[h]	mean	SD	SEM	Gy
0	0	1.00	0.00	0.00	2.5
1	24	0.87	0.27	0.16	2.5
3	72	1.81	1.18	0.68	2.5
5	120	1.32	1.16	0.67	2.5
7	168	2.17	0.88	0.63	2.5
10	240	0.66	0.47	0.33	2.5
