# Supplementary material for: To senesce or not to senesce: how primary human fibroblasts decide their cell fate after DNA damage
Source: Aging (Albany NY). 2016 Jan 30;8(1):158–76. doi: 10.18632/aging.100883 (PMC4761720; doi:10.18632/aging.100883)
Supplement: Supplementary file 2 [file aging-08-158-s002.zip › Mrc5_2.5Gy_CycE.txt]

time[d]	time[h]	mean	SD	SEM	Gy
0	0	1	0	0	2.5
1	24	0.64	0.54	0.24	2.5
3	72	0.68	0.76	0.34	2.5
5	120	0.54	0.49	0.22	2.5
7	168	0.89	0.73	0.33	2.5
10	240	2.17	1.55	0.89	2.5
