# Supplementary material for: To senesce or not to senesce: how primary human fibroblasts decide their cell fate after DNA damage
Source: Aging (Albany NY). 2016 Jan 30;8(1):158–76. doi: 10.18632/aging.100883 (PMC4761720; doi:10.18632/aging.100883)
Supplement: Supplementary file 2 [file aging-08-158-s002.zip › Mrc5_2.5Gy_EdU.txt]

time[d]	time[h]	mean	SD	SEM	Gy
0	0	1	0	0	2.5
1	24	0.17	0.03	0.02	2.5
3	72	0.41	0.18	0.08	2.5
5	120	0.35	0.01	0.01	2.5
7	168	0.78	0.26	0.13	2.5
14	336	0.78	0.26	0.13	2.5
