# Supplementary material for: To senesce or not to senesce: how primary human fibroblasts decide their cell fate after DNA damage
Source: Aging (Albany NY). 2016 Jan 30;8(1):158–76. doi: 10.18632/aging.100883 (PMC4761720; doi:10.18632/aging.100883)
Supplement: Supplementary file 2 [file aging-08-158-s002.zip › Mrc5_2.5Gy_p21p16.txt]

Time[d]	time[h]	p21Mean	p21SD	p21SEM	p16Mean	p16SD	p16SEM	Gy
0	0	1	0	0	1	0	0	2.5
1	24	2.36	1.03	0.60	1.95	1.11	0.55	2.5
3	72	3.10	1.31	0.76	2.23	1.56	0.78	2.5
5	120	2.06	0.49	0.28	1.66	0.86	0.43	2.5
7	168	1.92	0.30	0.17	1.46	0.59	0.30	2.5
10	240	1.43	0.35	0.20	1.20	0.81	0.41	2.5
