# Supplementary material for: To senesce or not to senesce: how primary human fibroblasts decide their cell fate after DNA damage
Source: Aging (Albany NY). 2016 Jan 30;8(1):158–76. doi: 10.18632/aging.100883 (PMC4761720; doi:10.18632/aging.100883)
Supplement: Supplementary file 2 [file aging-08-158-s002.zip › Mrc5_10Gy_Cdk2.txt]

time[d]	time[h]	mean	SD	SEM	Gy
0	0	1.00	0.00	0.00	10
0.04	1	1.00	0.00	0.00	10
1	24	0.53	0.35	0.16	10
3	72	0.33	0.19	0.09	10
5	120	0.34	0.23	0.10	10
7	168	0.18	0.08	0.04	10
10	240	0.10	0.04	0.02	10
10	240	0.10	0.04	0.02	10
10	240	0.10	0.04	0.02	10
10	240	0.10	0.04	0.02	10
10	240	0.10	0.04	0.02	10
