# Supplementary material for: To senesce or not to senesce: how primary human fibroblasts decide their cell fate after DNA damage
Source: Aging (Albany NY). 2016 Jan 30;8(1):158–76. doi: 10.18632/aging.100883 (PMC4761720; doi:10.18632/aging.100883)
Supplement: Supplementary file 2 [file aging-08-158-s002.zip › Mrc5_10Gy_Cdk2-P.txt]

time[d]	time[h]	mean	SD	SEM	Gy
0	0	1.00	0.00	0.00	10
1	24	0.60	0.53	0.30	10
3	72	0.78	0.67	0.38	10
5	120	0.83	0.72	0.42	10
7	168	0.35	0.39	0.22	10
10	240	0.08	0.02	0.01	10
