# Supplementary material for: To senesce or not to senesce: how primary human fibroblasts decide their cell fate after DNA damage
Source: Aging (Albany NY). 2016 Jan 30;8(1):158–76. doi: 10.18632/aging.100883 (PMC4761720; doi:10.18632/aging.100883)
Supplement: Supplementary file 2 [file aging-08-158-s002.zip › Mrc5_10Gy_CycE.txt]

time[d]	time[h]	mean	SD	SEM	Gy
0	0	1	0	0	10
1	24	0.71	0.33	0.19	10
3	72	0.75	0.35	0.12	10
5	120	0.98	0.79	0.28	10
7	168	0.97	0.52	0.17	10
10	240	0.91	0.41	0.29	10
