# Supplementary material for: To senesce or not to senesce: how primary human fibroblasts decide their cell fate after DNA damage
Source: Aging (Albany NY). 2016 Jan 30;8(1):158–76. doi: 10.18632/aging.100883 (PMC4761720; doi:10.18632/aging.100883)
Supplement: Supplementary file 2 [file aging-08-158-s002.zip › Mrc5_10Gy_p21p16.txt]

Time[d]	time[h]	p21Mean	p21SD	p21SEM	p16Mean	p16SD	p16SEM	Gy
0	0	1	0	0	1	0	0	10
1	24	9.68	2.22	1.28	2.63	0.16	0.09	10
3	72	4.81	3.27	1.89	1.03	0.82	0.48	10
5	120	4.98	2.57	1.49	1.47	0.76	0.44	10
7	168	4.42	2.88	1.66	1.61	0.69	0.40	10
10	240	4.25	1.82	1.05	2.82	0.04	0.03	10
