# Supplementary material for: To senesce or not to senesce: how primary human fibroblasts decide their cell fate after DNA damage
Source: Aging (Albany NY). 2016 Jan 30;8(1):158–76. doi: 10.18632/aging.100883 (PMC4761720; doi:10.18632/aging.100883)
Supplement: Supplementary file 2 [file aging-08-158-s002.zip › Mrc5_20Gy_EdU.txt]

time[d]	time[h]	mean	SD	SEM	Gy
0	0	1	0	0	20
1	24	0.03	0.01	0.01	20
3	72	0.02	0.01	0.00	20
5	120	0.03	0.01	0.01	20
7	168	0.03	0.02	0.01	20
12	288	0.02	0.01	0.01	20
21	504	0.02	0.02	0.02	20
